# Supplementary material for: Sandfly-Borne Phleboviruses in Portugal: Four and Still Counting
Source: Viruses. 2022 Aug 13;14(8):1768. doi: 10.3390/v14081768 (PMC9413822; doi:10.3390/v14081768)
Supplement: Supplementary file 1 [file viruses-14-01768-s001.zip]

Archive with 14 entries (11 files):
- Suplementary_files/
- Suplementary_files/.DS_Store
- Suplementary_files/Supplementary File S1_Phlebovirusesí» nucleotide partial sequence alignment of S segments.fas
- Suplementary_files/Supplementary File S2_Phlebovirusesí» nucleotide partial sequence alignment of M segments.fas
- Suplementary_files/Supplementary File S3_ (a) Phlebovirusesí» nucleotide partial sequence alignment of L segments.fas
- Suplementary_files/Supplementary File S4_(b) Phlebovirusesí» nucleotide partial sequence alignment of L segments.fas
- __MACOSX/
- __MACOSX/._Suplementary_files
- __MACOSX/Suplementary_files/
- __MACOSX/Suplementary_files/._.DS_Store
- __MACOSX/Suplementary_files/._Supplementary File S1_Phlebovirusesí» nucleotide partial sequence alignment of S segments.fas
- __MACOSX/Suplementary_files/._Supplementary File S2_Phlebovirusesí» nucleotide partial sequence alignment of M segments.fas
- __MACOSX/Suplementary_files/._Supplementary File S3_ (a) Phlebovirusesí» nucleotide partial sequence alignment of L segments.fas
- __MACOSX/Suplementary_files/._Supplementary File S4_(b) Phlebovirusesí» nucleotide partial sequence alignment of L segments.fas
