# Supplementary material for: Sandfly-Borne Phleboviruses in Portugal: Four and Still Counting
Source: Viruses. 2022 Aug 13;14(8):1768. doi: 10.3390/v14081768 (PMC9413822; doi:10.3390/v14081768)
Supplement: Supplementary file 1 [file viruses-14-01768-s001.zip › Suplementary_files/Supplementary File S1_Phlebovirusesí» nucleotide partial sequence alignment of S segments.fas]

>ON807179_PoSFPhlebV/54/2007_Setubal_PT
------------------------------------------------------------
--------------------AAAAGATGTTAAGATGATGATTGTCCTGAACTTGGTGAGA
GGCAACAAGCCAGAGAGCATGATGAAGAAAATGTCCGAAAAGGGAGCCGCCATTGTCACC
CAGCTAATCTCCACCTATCAGCTGAAGGAAGGGAATCCTGGTAGGGACACTATCACCTTA
TCCAGGGTTTCTGCTGCTTTTGTGCCATGGACCGTTCAAGCTCTGAAGACATTGTCAGAA
TCCTTGCCTGTGACTGGGACCACGATGGACAGCAT---TGCTGGGACAACTTATCCCAGG
TGCATGATGCATCCCAGCTTTGCTGGACTGATTGACCTTGAGCTCCCAAACAATACTGGT
GCTATGCTGGCTGACGCACATGGGCTTTTCATGTTGGAGTTCTCAAAGACCATTAATCCA
TCTCTGAGAACCAAGCAGCCAAATGAGATTGCTGCGACATTTGAGAAACCCAACATGGCT
GCTATGACTGGACGTTTCTTCACTAGAGATGATAAGAAGAAGCTGCTCATTGCCATTGGG
GTTCTCGATGAAGACCTGGTGCCAAACCCGGCCATTGAGAAGTGTGCTGAGAAGTACAAG
GCCAAGGTTGGGA
>ON807181_PoSFPhlebV/112/2008_Setubal_PT
------------------------------------------------------------
------------------------------------------------------------
---AACAAGCCAGAGAGCATGATGAAGAAAATGTCCGAAAAGGGAGCCGCCATTGTCACC
CAGCTAATCTCCACCTATCAGCTGAAGGAAGGGAATCCTGGTAGGGACACTATCACCTTA
TCCAGGGTTTCTGCTGCTTTTGTGCCATGGACCGTTCAAGCTCTGAAGACATTGTCAGAA
TCCTTGCCTGTGACTGGGACCACGATGGACAGCAT---TGCTGGGACAACTTATCCCAGG
TGCATGATGCATCCAAGCTTTGCTGGAATAATTGACCTTGAGCTCCCAAACAATACTGGT
GCTATGCTGGCTGACGCACATGGGCTTTTCATGTTGGAGTTCTCAAAGACCATTAATCCA
TCTCTGAGAACCAAGCAGCCAAATGAGATTGCTGCGACATTTGAGAAACCCAACATGGCT
GCTATGACTGGACGTTTCTTCACTAGAGATGATAAGAAGAAGCTGCTCATTGCCATTGGG
GTTCTCGATGAAGACCTAGTGCCAAACCCGGCCATTGAGAAGTGTGCTGAGAAGTACAAC
GCCAAGGTTGGCA
>ON807184_PoSFPhlebV/118/2008_Setubal_PT
TTTGCTTATCAAGGATTTGACCCTAAAAGGATTGTGCAATTGGTAAAGGAGAGAGGAACT
GCAAAGGGCAGAGATTGGAAGAAGGATGTTAAGATGATGATCGTTCTGAACCTGGTAAGA
GGCAACAAGCCAGAAAGCATGATGAAGAAGATGTCTGAGAAGGGGGCTGCCATTGTAACT
CAATTGATCTCCACCTACCAGCTGAAAGAAGGAAATCCTGGGAGAGACACCATCACCTTG
TCTAGAGTTTCTGCCGCTTTCGTGCCATGGACTGTTCAGGCTTTGAAGACCTTGTCAGAA
TCTCTGCCTGTTACTGGGACAACAATGGACAGCAT---TGCTGGAACAACTTATCCTAGG
TGCATGATGCATCCAAGCTTTGCTGGCATTATTGATCTTGAACTTCCAAACAACACTGGT
GCTATGCTGGCTGACGCACATGGACTGTTCATGCTGGAGTTCTCAAAGACCATCAACCCA
TCTCTTAGAACCAAGCAGCCCAATGAGATTGCTGCAACATTTGAGAAGCCCAACATGGCT
GCTATGACTGGAAGATTCTTCACCAGAGATGATAAGAAGAAGCTGCTCATTGCTATCGGG
GTTCTTGATGAAGACCTGGTGCCAAATCCAGCCATTGAGAAGTGTGCTGAGAAGTATCGC
GCCAAGGTTGGCA
>ON807188_PoSFPhleboV/134/2008_Olhao_PT
------------------------------------------------------GGAACT
GCAAAGGGCAGAGATTGGAAGAAGGATGTTAAGATGATGATTGTTCTCAACTTGGTGAGA
GGCAACAAACCAGAAAGCATGATGAAGAAAATGTCTGAGAAGGGGGCTGCCATTGTAACC
CAGCTGATCTCCACCTATCAGCTGAAGGAGGGGAATCCTGGGAGAGACACCATTACCTTG
TCTAGAGTTTCCGCTGCTTTTGTGCCATGGACTGTTCAGGCCTTGAAAACATTGTCAGAA
TCTCTGCCTGTGACTGGGACAACAATGGACAGCAT---TGCTGGAACAACTTATCCCAGG
TGCATGATGCATCCCAGCTTTGCTGGACTGATTGA-------------------------
------------------------------------------------------------
------------------------------------------------------------
------------------------------------------------------------
------------------------------------------------------------
-------------
>ON807189_PoSFPhlebV/137/2008_Olhao_PT
TTTGCTTATCAAGGATTTGACCCTAAAAGGATTGTGCAGTTGGTGAAAGAGAGAGGGACT
GCCAAGGGCAGGGATTGGAAAAAGGATGTTAAGATGATGATTGTTTTGAACTTGGTGAGA
GGCAACAAGCCAGAGAGCATGATGAAGAAGATGTCCGAAAAGGGAGCTGCCATTGTCACC
CAGCTAATCTCCACCTATCAGCTGAAGGAAGGAAATCCTGGTAGGGACACTATCACCTTA
TCCAGGGTTTCTGCTGCTTTTGTGCCATGGACCGTTCAAGCTCTGAAGACATTGTCAGAA
TCCTTGCCAGTGACTGGGACCACAATGGACAGCAT---TGCTGGGACAACTTATCCCAGG
TGCATGATGCATCCAAGCTTTGCTGGAATAATTGACCTTGAGCTTCCAAACAACACTGGT
GCTATGCTGGCTGACGCACACGGGCTTTTCATGTTGGAGTTCTCAAAGACCATCAATCCA
TCTCTGAGAACCAAGCAGCCAAATGAGATTGCTGCGACATTTGAGAAACCCAACATGGCT
GCCATGACTGGACGGTTCTTCACTAGAGATGATAAGAAGAAGCTGCTCATTGCCATTGGG
GTTCTCGATGAAGACCTAGTGCCAAATCCGGCCATTGAGAAGTGTGCTGAGAAGTA----
-------------
>ON807191_PoSFPhlebV/138/2008_Olhao_PT
TTTGCTTATCAAGGATTTGACCCTAAGAGGATTGTGCAATTGGTGAAAGAGAGAGGAACT
GCAAAGGGCAGGGACTGGAAGAAGGATGTTAAGATGATGATCGTTCTGAACTTGGTTAGA
GGTAACAAGCCGGAAAGCATGATGAAGAAGATGTCTGAGAAAGGAGCTGCTATTGTAACC
CAGCTGATCTCCACCTATCAGCTGAAGGAGGGGAATCCTGGGAGAGACACCATCACCTTG
TCTAGAGTCTCCGCTGCTTTTGTGCCATGGACTGTTCAGGCTTTGAAGACCTTGTCAGAA
TCTCTGCCTGTGACCGGGACAACAATGGATAGCAT---TGCTGGAACAACTTACCCTAGG
TGCATGATGCATCCAAGCTTTGCTGGCATAATTGATCTTGAGCTTCCAAACAACACTGGT
GCTATGCTTGCTGACGCACATGGGCTGTTCATGCTGGAGTTCTCAAAGACCATCAACCCA
TCTCTGAGGACCAAGCAGCCTAATGAGATTGCTGCAACATTTGAGAAGCCCAACATGGCT
GCCATGACTGGACGATTCTTCACCAGAGATGACAAGAAGAAGCTACTCATTGCTATCGGG
GTTCTCGATGAAGACCTGGTGCCAAATCCAGCCATTGAGAAGTGTGCTGAGAAGTACAAG
GCCAAGGTTGGGA
>ON807192_PoSFPhlebV/149/2008_Olhao_PT
TTTGCTTATCAAGGATTTGACCCTAAGAGGATTGTGCAATTGGTGAAAGAGAGAGGAACT
GCAAAGGGCAGGGACTGGAAGAAAGATGTTAAGATGATGATCGTTCTGAACTTGGTTAGA
GGTAACAAGCCGGAAAGCATGATGAAGAAGATGTCTGAGAAAGGAGCTGCTATTGTAACC
CAGCTAATCTCTACCTATCAGCTGAAGGAGGGGAATCCTGGGAGAGACACCATCACCTTG
TCTAGAGTCTCCGCTGCTTTTGTGCCATGGACTGTTCAGGCTTTGAAGACCTTGTCAGAA
TCTCTGCCTGTGACCGGGACAACAATGGACAGCAT---TGCTGGAACAACTTACCCTAGG
TGCATGATGCATCCCAGCTTTGCTGGACTGATTGA-------------------------
------------------------------------------------------------
------------------------------------------------------------
------------------------------------------------------------
------------------------------------------------------------
-------------
>ON807195_PoSFPhlebV/171/2008_Setubal_PT
-----------------------------------------------------------T
GCCAAAGGCAGGGATTGGAAAAAAGATGTTAAGATGATGATTGTCCTGAACTTGGTGAGA
GGCAACAAGCCAGAGAGCATGATGAAGAAAATGTCCGAAAAGGGAGCCGCCATTGTCACC
CAGCTAATCTCCACCTATCAGCTGAAGGAAGGGAATCCTGGTAGGGACACTATCACCTTA
TCCAGGGTTTCTGCTGCTTTTGTGCCATGGACCGTTCAAGCTCTGAAGACATTGTCAGAA
TCCTTGCCTGTGACTGGGACCACGATGGACAGCAT---TGCTGGGACAGCTTATCCCAGG
TGCATGATGCATCCAAGCTTTGCTGGAATGATTGA-------------------------
------------------------------------------------------------
------------------------------------------------------------
------------------------------------------------------------
------------------------------------------------------------
-------------
>ON807197_PoSFPhlebV/220/2008_Tavira_PT
---------------------------------------TTGGTGAAGGAGAGAGGAACT
GCAAAGGGCAGAGACTGGAAGAAGGATGTTAAGATGATGATCGTTCTGAACTTGGTGAGA
GGCAACAAGCCAGAGAGCATGATGAAGAAGATGTCTGAGAAGGGGGCTGCCATTGTAACT
CAGCTGATCTCCACCTATCAGCTGAAAGAGGGGAATCCTGGGAGAGACACCATTACTTTA
TCCAGAGTCTCCGCTGCTTTTGTGCCATGGACTGTTCAGGCTTTGAAGACCTTGTCAGAA
TCTTTGCCTGTGACCGGGACGACAATGGACAGCAT---TGCTGGAACAACTTATCCTAGG
TGTATGATGCATCCAAGCTTTGCTGGCATAATTGATCTTGAGCTTCCAAACAACACTGGT
GCTATGCTTGCTGATGCACATGGGCTGTTCATGTTGGAGTTCTCAAAGACCATTAACCCA
TCTCTGAGGACCAAGCAGCCTAATGAGATTGCTGCAACATTTGAAAAGCCCAACATGGCT
GCCATGACTGGACGATTCTTCACCAGAGATGACAAGAAAAAGCTGCTCATTGCTATCGGG
GTTCTCGATGAAGACCTGGTGCCAAATCCAGCCATTGAAAAGTGTGCTGAGAAGTATCGC
GCCAAGGTTGGCA
>ON807198_PoSFPhlebV/237/2008_Olhao_PT
------------------------------------------------------------
------------------------------------------------------------
------------------------------------------------------------
---------------------CTGAAGGAGGGGAATCCTGGGAGAGACACCATCACCTTG
TCTAGAGTCTCCGCTGCTTTTGTGCCATGGACTGTTCAGGCTTTGAAGACCTTGTCAGAA
TCTCTGCCTGTGACCGGGACAACGATGGACAGCAT---TGCTGGAACAACTTACCCTAGG
TGCATGATGCATCCAAGCTTTGCTGGCATAATTGATCTTGAGCTTCCAAACAACACTGGT
GCTATGCTTGCTGACGCACATGGGCTGTTCATGCTGGAGTTCTCAAAGACCATCAACCCA
TCTCTGAGGACCAAGCAGCCTAATGAGATTGCTGCAACATTTGAGAAGCCCAACATGGCT
GCCATGACTGGACGATTCTTCACCAGAGATGACAAGAAGAAGCTACTCATTGCTATCGGG
GTTCTCGATGAAGACCTGGTGCCAAATCCAGCCGTTGAGAAGTGTGCTGAGAAGTA----
-------------
>ON807200_PoSFPhlebV/38/2018_Tavira_PT
------------------------------------------------------------
------------------------------------------------------------
---AACAAGCCAGAGAGCATGATGAAGAAGATGTCCGAAAAGGGAGCTGCCATTGTCACC
CAGCTAATCTCCACCTATCAGCTGAAGGAAGGAAATCCTGGTAGGGACACTATCACCTTA
TCCAGGGTTTCTGCTGCTTTTGTGCCATGGACCGTTCAAGCTCTGAAGACATTGTCAGAA
TCCTTGCCAGTGACTGGGACCACAATGGACAGCAT---TGCTGGGACAACTTATCCTAGG
TGCATGATGCATCCAAGCTTTGCTGGAATAATTGACCTTGAGCTTCCAAACAACACTGGT
GCTATGCTGGCTGACGCACACGGGCTTTTCATGTTGGAGTTCTCAAAGACCATCAATCCA
TCTCTGAGAACCAAGCAGCCAAATGAGATTGCTGCAACATTTGAGAAACCCAACATGGCT
GCCATGACTGGACGTTTCTTCACTAGAGATGATAAGAAGAAGCTGCTCATTGCCATTGGG
GTTCTCGATGAAGACCTAGTGCCAAATCCAGCCATTGAGAAGTGTGCTGAGAAGTA----
-------------
>HM566170_Naples virus_2010_Spain
TTTGCTTACCAGGGGTTCGACCCAAAGAGGATCGTCCAGCTGGTGAAGGAGAGAGGGACC
GCCAAGGGGAGAGACTGGAAGAAAGACGTTAAAATGATGATAGTCCTCAACCTTGTGAGA
GGCAACAAGCCTGAGGCCATGATGAAGAAGATGTCAGAGAAAGGTGCTGGAATTGTTGCC
CAGTTAATCTCTGTATACCAGCTCAAGGAAGGAAACCCTGGCAGAGACACTATCACATTG
TCTAGAGTCTCTGCTGCTTTTGTTCCTTGGACCATTCAGGCACTTAGGGTACTTTCTGAC
TCCCTCCCGGTCACAGGGACAACAATGGATGCTAT---TGCTGGTGTAACTTATCCGAGA
GCCATGATGCACCCTAGCTTCGCTGGTATCATTGACCTGGACCTTCCTAACAGGGCTGGT
GAAGTAATTGCTGATGCACATGGTCTGTTCATGCTAGAGTTTTCTAAGACTATCAACCCA
TCTCTGAGAACCAAGCAGCCCAATGAGATAGCGGCTACATTTGAAAAACCAAACATGGCT
GCTATGAGTGGTAGGTTCTTCACTAGGGAGGACAAAAAGAAGCTCTTAATGGCTGTTGGG
ATACTCAATGAAGACCTTGTGCTAACACCAGCCATAGTTAAGTGTGCCGAGAAGTACTGC
TCTAAGGTGGGCA
>JF920138_Saint Floris virus_1971_C African Republic
TTTGCTTATCAAGGATTCGATCCCAAAAGGATTGTTGAATTGATCATGGAGAGAGGGAAG
AAATTCAACAGAGAGTGGAAGAAAGATGTGAAGATGATGATCACTTTGAACTTGATCCGT
GGAAATAAGCCTGAGGCCATGATGAGGAAGATGTCAGACAAAGGACGTTCCATTGTGTCT
GAACTAATTTCAGTCTATGAACTGAAAGAGGGAAACCCAGGAAGAGACACCATCACTCTT
TCTAGGGTCTCTGCTGCCTTTGTCCCTTGGACTGTTAGAGCTCTTGTAGCTCTGCAGAAT
GATCTTCCTGTGACTGGTGCTGCAATGGATTCCAT---TTGTGGAGTGACTTATCCAAGG
GCCATGATGCATCCAAGCTTTGCTGGAGTCATCGACCTTGAGCTCCCCAATGGTGTTGGA
GCCCAGCTGGCTGATGCTCATGGACTATTCATGCTTGAGTTTTCCAAGACAATCAACCCT
GGTTTAAGAACTAAGCAGCCTAATGAGATAGCAGCAACGTTTGAAAAGCCAAATCTTGCT
GCCATGACTGGAAAGTTCTTCACCAAGGAAGACAAGCGCAAAGTCCTCATCAGTGTTGGT
GTCATCAATTCAGACTTGCAGCCCAACAGTGTTGTCAAAACATGTGCTGAGCTGTACAGA
GCAAGAGTGATGA
>KF297902_Gordil virus_1984_C African Republic
TTTGCTTACCAAGGATTTGATCCCAAAAGGATCGTCGAACTTGTGCGGCAGAGAGGCTTG
GCTAAGGCTCGCAATTGGAAGCAGGATGTTAAGATGATGATAGTCCTGAATCTGATGAGA
GGCAACAAACCAGAAGCAATGGTGAGGAAGATGCAGGAGAAAGGACAGAGAATTGTTCTG
GAGTTAATCAGTGTTTATGAGCTAAAAGAGGGAAACCCAGGTAGAGATACTATTACTCTG
TCTAGAGTCTCTGCTGCTTTTGTCCCCTGGACCATTATGGCCTTGAGGCAACTGGCAGAA
AATATACCTGTTACTGGCTCTATTATGGATAGCATCCTTGATGGTGCTGTCTATCCCAGG
GCTATGATGCATCCTAGCTTTGCTGGAATAATTGACCTTGAGCTACCTGAGGGCAGAGGG
GCTGAATTGGCTGATGCTCATGGGTTATTCATGATAGAATTCTCCAAGACGATCAACCCT
TCTCTCAGAACTAAATCAGCCATTGAGATTGCCGCCTCTTTTGAGAAGCCTAATATGGCT
GCCATGACTGGAAATTTCTTCACTAAGGATGACAAGCGCAAGCTACTCAAGCAGATCGGA
ATTCTTGATAGTGACCTAAAACTGACCCCAGTGATTGAGAAAGCTGCTGCCTTGTACAGA
TCCAAGACCAATA
>JF939845_Naples virus_Sabin_1944_Italy
TTTGCTTACCAGGGGTTCGACCCAAAGAGGATCGTCCAGCTGGTGAAGGAGAGAGGGACC
GCCAAGGGGAGAGACTGGAAGAAAGACGTTAAAATGATGATAGTCCTCAACCTTGTGAGA
GGCAACAAGCCTGAGGCCATGATGAAGAAGATGTCAGAGAAAGGTGCTGGAATTGTTGCC
CAGTTAATCTCTGTATACCAGCTCAAGGAAGGAAACCCTGGCAGAGACACTATCACATTG
TCTAGAGTCTCTGCTGCTTTTGTTCCTTGGACCATTCAGGCACTTAGGGTACTTTCTGAC
TCCCTCCCGGTCACAGGGACAACAATGGATGCTAT---TGCTGGTGTAACTTATCCGAGA
GCCATGATGCACCCTAGCTTCGCTGGTATCATTGACCTGGACCTTCCTAACAGGGCTGGT
GAAGCAATTGCTGATGCACATGGTCTGTTCATGCTAGAGTTTTCTAAGACTATCAACCCA
TCTCTGAGAACCAAGCAGCCCAATGAGATAGCGGCTACATTTGAAAAACCAAACATGGCT
GCTATGAGTGGTAGGTTCTTCACTAGGGAGGACAAAAAGAAGCTCTTAATGGCTGTTGGG
ATACTCAATGAAGACCTTGTGCTAACACCAGCCATAGTTAAGTGTGCCGAGAAGTACTGC
TCTAAGGTGGGCA
>GU135608_Granada virus_2004_Spain
TTCGCTTACCAAGGGTTTGACCCTAAAAGGATCGTGCAGTTGGTGAAGGAGAGAGGAACT
GCAAAGGGCAGAGATTGGAAGAAGGATGTTAAGATGATGATTGTCCTGAACTTGGTGAGA
GGCAACAAGCCTGAAAGCATGATGAAGAAGATGTCTGAGAAAGGGGCTGCCATTGTAACT
CAGCTGATCTCCACCTATCAGCTGAAAGAAGGGAATCCTGGGAGAGACACCATCACCTTG
TCTAGAGTTTCCGCTGCTTTCGTGCCATGGACTGTTCAGGCCTTGAAGACCTTGTCAGAA
TCTCTGCCTGTGACCGGGACAACAATGGACAGCAT---TGCTGGAACAACTTATCCTAGG
TGCATGATGCACCCAAGCTTTGCTGGCATAATTGATCTTGAACTTCCAAACAACACTGGA
GCTATGCTGGCTGACGCACATGGGCTGTTCATGCTGGAGTTCTCAAAGACCATCAACCCA
TCTCTTAGAACCAAGCAGCCCAACGAGATTGCTGCAACATTTGAGAAGCCCAACATGGCT
GCCATGACTGGACGATTCTTCACCAGAGATGATAAGAAAAAGCTGCTCATTGCTATCGGG
GTTCTCAATGAAGACCTAGTGCCAAATCCAGCCATTGAGAAGTGTGCTGAGAAGTACAAG
GCCAAAGTTGGAA
>EU725773_Massilia virus W_2005_France
TTTGCTTACCAAGGGTTTGACCCTAAAAGGATTGTGCAATTGGTGAAGGAGAGAGGAACT
GCAAAGGGCAGAGATTGGAAGAAGGATGTTAAGATGATGATCGTCCTGAACTTGGTGAGA
GGCAACAAGCCTGAAAGCATGATGAAGAAGATGTCTGAGAAGGGGGCTGCCATTGTAACT
CAACTGATCTCCACCTATCAGCTGAAGGAGGGGAATCCTGGGAGAGACACCATCACCTTG
TCTAGAGTTTCCGCTGCTTTCGTGCCATGGACTGTTCAGGCTTTGAAGACCTTGTCAGAA
TCTCTGCCTGTGACCGGGACAACAATGGACAGCAT---TGCTGGTACAACTTATCCTAGG
TGCATGATGCATCCAAGCTTTGCTGGCATAATTGATCTTGAACTTCCAAACAACACTGGT
GCTATGCTGGCTGACGCACATGGGCTGTTCATGCTGGAATTCTCAAAGACCATCAACCCA
TCTCTTAGAACCAAGCAGCCTAATGAGATTGCTGCAACATTTGAGAAGCCCAACATGGCT
GCCATGACTGGACGATTCTTCACCAGAGATGACAAGAAAAAGCTACTCATTGCTATCGGG
GTTCTTGATGAAGACCTGGTGCCAAATCCAGCCATTGAGAAGTGTGCTGAGAAGTATAAG
GCTAAGGTTGGGA
>KP863801_Arrabida virus_2008_Setubal_PT
TTCGCTTACCAAGGGTTTGACCCTAAAAGGATTGTGCAATTGGTGAAAGAGAGAGGGACT
GCCAAAGGCAGGGATTGGAAAAAAGATGTTAAGATGATGATTGTCCTGAACTTGGTGAGA
GGCAACAAGCCAGAGAGCATGATGAAGAAAATGTCCGAAAAGGGAGCCGCCATTGTCACC
CAGCTAATCTCCACCTATCAGCTGAAGGAAGGGAATCCTGGTAGGGACACTATCACCTTA
TCCAGGGTTTCTGCTGCTTTTGTGCCATGGACCGTTCAAGCTCTGAAGACATTGTCAGAA
TCCTTGCCTGTGACTGGGACCACGATGGACAGCAT---TGCTGGGACAACTTATCCCAGG
TGCATGATGCATCCAAGCTTTGCTGGAATAATTGACCTTGAGCTCCCAAACAATACTGGT
GCTATGCTGGCTGACGCACATGGGCTTTTCATGTTGGAGTTCTCAAAGACCATCAATCCA
TCTCTGAGAACCAAGCAGCCAAATGAGATTGCTGCGACATTTGAGAAACCCAACATGGCT
GCTATGACTGGACGTTTCTTCACTAGAGATGATAAGAAGAAGCTGCTCATTGCCATTGGG
GTTCTCGATGAAGACCTAGTGCCAAACCCGGCCATTGAGAAGTGTGCTGAGAAGTACAAG
GCCAAGGTTGGGA
>KM275785_Toscana virus_1981_Italy
TTTGCTTATCAAGGATTTGACCCAAAGCGCATTGTTCAGTTGGTCAAGGAGAGAGGAACG
GCAAAGGGCAGGGACTGGAAGAAAGATGTGAAGATGATGATTGTGCTGAACCTTGTTAGG
GGAAACAAGCCAGAGGCTATGATGAAGAAGATGTCAGAGAAGGGTGCTTCCATTGTGGCC
AACCTGATTTCAGTCTATCAGCTGAAAGAAGGGAACCCTGGCAGGGACACCATCACTCTG
TCAAGGGTATCAGCCGCATTTGTTCCGTGGACTGTTCAGGCACTACGTGTCCTGTCAGAA
TCCCTGCCTGTGTCTGGAACCACCATGGATGCCAT---TGCTGGTGTAACCTACCCAAGA
GCCATGATGCATCCTAGCTTTGCTGGAATCATTGATCTGGACCTTCCGAATGGGGCTGGG
GCCACCATTGCTGATGCTCATGGGCTATTCATGATTGAGTTCTCAAAGACCATAAATCCA
TCTCTGAGAACAAAACAGGCTAATGAAGTGGCTGCCACATTTGAAAAGCCCAACATGGCC
GCCATGAGTGGACGGTTCTTCACCAGAGAAGACAAGAAGAAGCTGCTCATAGCAGTGGGG
ATCATTGATGAGGATCTTGTTCTGGCGTCTGCAGTGGTGAGGAGTGCTGAGAAGTATCGC
GCTAAGGTTGGCA
>KU573066_Toscana virus_2013_Italy
TTTGCTTACCAAGGGTTTGACCCAAAGCGCATTGTTCAGTTGGTCAAGGAGAGAGGAACA
GCAAAGGGCAGGGATTGGAAGAAAGATGTGAAGATGATGATTGTGCTGAACCTTGTCAGG
GGGAACAAGCCAGAGGCCATGATGAAGAAAATGTCAGAGAAGGGTGCTTCTATTGTGGCC
AACCTGATTTCAGTCTATCAGCTGAAAGAAGGGAATCCTGGCAGGGACACTATCACTCTG
TCAAGGGTGTCAGCTGCATTTGTTCCGTGGACTGTTCAGGCACTACGTGTCCTGTCAGAA
TCCCTGCCTGTTTCTGGGACCACCATGGATGCCAT---TGCTGGTGTGACCTACCCAAGA
GCCATGATGCATCCTAGCTTTGCTGGAATCATTGATCTGGACCTTCCAAATGGGGCTGGG
GCCACTATTGCTGATGCTCATGGGCTATTCATGATTGAGTTCTCAAAGACCATAAATCCA
TCTCTGAGAACGAAACAGGCTAATGAAGTGGCTGCCACATTTGAAAAGCCCAATATGGCC
GCCATGAGTGGACGATTCTTCACTAGGGAGGACAAGAAAAAGCTGCTCATAGCAGTGGGG
ATCATTGACGAGGATCTTGTTCTGGCGTCTGCAGTGGTGAGGAGTGCTGAGAAGTATCGT
GCTAAGGTTGGCA
>KU922126_Toscana_virus_H4906_2004_France
TTTGCTTACCAAGGGTTTGACCCAAAGCGCATTGTCCAACTGGTTAAGGAGAGAGGAACA
GCAAAGGGCAGGGACTGGAAGAAGGACGTGAAGATGATGATTGTGCTGAACCTTGTCAGA
GGGAATAAGCCTGAGGCTATGATGAAGAAGATGTCAGAGAAGGGTGCGTCTATAGTGGCC
AATCTGATATCAGTGTACCAGCTGAAGGAGGGAAATCCTGGCAGAGACACCATCACTCTG
TCTAGAGTGTCGGCTGCTTTTGTTCCATGGACCGTTCAGGCACTTCGCGTTCTGTCAGAA
TCGCTGCCAGTTTCTGGGACCACTATGGATGCCAT---TGCCGGCGTGACCTACCCAAGA
GCCATGATGCACCCCAGCTTTGCTGGGATTATTGACCTAGATCTGCCAAATGGAGCTGGG
GCCACCATTGCTGATGCTCATGGATTGTTCATGATTGAGTTCTCTAAGACAATAAACCCA
TCTTTGAGAACTAAGCAGGCTAATGAGGTGGCTGCTACGTTTGAAAAGCCCAACATGGCT
GCCATGAGTGGACGGTTCTTCACTAGGGAGGACAAAAAGAAGCTACTCATAGCAGTCGGA
ATTATTGATGAGGACCTGGTTTTGGCATCAGCAGTAGTGAGAAGTGCAGAGAAGTATCGG
GCCAAGGTGGGTA
>JX867536_Toscana_virus_T152_2010_Tunisia
TTTGCTTACCAAGGATTTGACCCAAAGCGCATTGTTCAGTTGGTCAAGGAGAGAGGAACA
GCGAAGGGCAGGGACTGGAAGAAAGATGTGAAGATGATGATTGTGCTGAACCTTGTCAGG
GGAAACAAGCCGGAAGCCATGATGAAGAAGATGTCAGAGAAGGGTGCTTCTATTGTGGCC
AACCTGATTTCAGTCTATCAGCTGAAGGAAGGGAACCCTGGCAGGGACACCATCACTCTG
TCAAGGGTGTCAGCCGCATTTGTTCCGTGGACTGTTCAGGCACTACGTGTCCTGTCAGAA
TCCCTGCCTGTGTCTGGGACCACTATGGATGCTAT---TGCTGGTGTGACCTACCCAAGA
GCCATGATGCATCCTAGCTTTGCTGGAATCATTGATCTGGACCTTCCGAATGGGGCTGGG
GCCACTATTGCTGATGCTCATGGGCTGTTCATGATTGAGTTCTCAAAGACCATAAATCCA
TCTCTGAGAACAAAACAGGCTAATGAAGTGGCTGCCACATTTGAAAAGCCCAATATGGCC
GCCATGAGTGGACGGTTCTTCACCAGAGAAGACAAGAAGAAGCTGCTCATAGCAGTGGGG
ATCATTGATGAGGATCTTGTTCTGGCGTCTGCAGTGGTGAGGAGTGCTGAGAAGTATCGC
GCCAAGGTTGGCA
>EF120631_Toscana virus_GR40_Spain
TTTGCTTACCAAGGGTTTGACCCAAAGCGCATTGTCCAACTGGTTAAGGAGAGAGGAACA
GCAAAGGGCAGGGACTGGAAGAAGGACGTGAAGATGATGATTGTGCTGAACCTTGTCAGA
GGGAATAAGCCTGAGGCCATGATGAAGAAGATGTCAGAGAAGGGTGCGTCTATAGTGGCT
AATCTGATATCAGTGTACCAGCTGAAGGAGGGAAATCCTGGCAGAGACACCATCACTCTG
TCCAGAGTGTCGGCTGCTTTTGTTCCATGGACTGTTCAAGCACTTCGCGTTCTGTCAGAA
TCACTGCCAGTTTCTGGGACCACTATGGATGCCAT---TGCCGGCGTGACCTATCCAAGA
GCCATGATGCACCCCAGCTTTGCTGGGATTATTGACCTAGATCTGCCAAATGGAGCTGGG
GCCACCATTGCTGATGCTCATGGATTGTTCATGATTGAGTTCTCTAAGACAATAAATCCA
TCTTTGAGAACCAAGCAGGCTAATGAGGTGGCTGCTACGTTTGAAAAGCCCAACATGGCT
GCCATGAGTGGACGGTTCTTCACTAGGGAGGACAAAAAGAAGCTACTCATAGCAGTCGGA
ATTATTGATGAGGACCTGGTCTTGGCATCAGCAGTAGTGAGAAGCGCAGAGAAGTATCGG
GCCAAGGTGGGTA
>FJ848987_Punique virus_2008_Tunisia
TTTGCCTACCAAGGATTTGACCCAAAGCGCATAGTCCAGTTGGTGAAGGAGAGAGGTACT
GCCAAGGGGAGAGACTGGAAAAAGGATGTGAAAATGATGATCGTTCTGAATCTGGTCAGA
GGCAACAAGCCAGAGAGCATGATGAAGAAGATGTCTGAGAAAGGTGCTGCAATTGTTGCT
CAGTTGATTGCTGCATACCAGCTGAAGGAGGGCAACCCAGGAAGGGACACAATCACTCTT
TCCAGAGTGTCTGCTGCTTTTGTCCCTTGGACTGTGCAAGCTCTTAGGTCTTTGTCTGAC
TCATTGCCAGTGACTGGGACTACCATGGATAGCAT---TGCTGGGGTCACTTATCCCAGG
TGCATGATGCATCCTAGCTTTGCTGGGATTATTGACCTTGACTTGCCAAATGACACTGGG
GCCATGCTTGCTGATGCTCATGGTTTGTTCATGCTAGAGTTTTCAAAGACAATAAACCCA
TCTTTGAGAACTAAGCAGGCCAATGAGATTGCTGCTACCTTTGAGAAACCGAACATGGCT
GCCATGAATGGCAGATTCTTCACAAGGGAGGATAAGAAGAAGCTGCTCATCGCTATTGGG
GTCTTGAATGAAGACCTGATCCCTGTGTCTGCCATTGCTAAATGCGCAGAGAAGTACAGG
GCCAAGGTTGGAA
>JF939848_Tehran virus_1976_Iran
TTTGCTTACCAAGGATTTGATCCTAAAAGGATTGTCCAGCTCGTCAAGGAAAGAGGACAG
GCAAAAGGAAGAGACTGGAAGAAGGATGTGAAAATGATGATTGTTTTGAACTTGATCAGA
GGAAACAAGCCTGATGCCATGATGAAGAAAATGTCAGAGAAGGGAGCTGCCACTGTTGCC
CAGTTGGTCTCTGTCTATCAGCTAAAAGAAGGGAATCCTGGTAGGGACACCATCACTCTC
TCCAGAGTTTCTGCTGCTTTTGTACCTTGGACTGTGCAAGCTTTGAAGGTTTTGTCTGAG
TCTCTTCCTGTGACAGGCACAACCATGGACACTGT---TGCTGGGGTAACTTATCCAAGA
GCCATGATGCATCCGAGCTTCGCTGGAATCATTGATCTGGAACTTCCAGGGAGAGCTGGA
GAAGCTATTGCTGATGCCCATGGACTCTTCATGCTAGAGTTCTCTAAAACCATCAATCCA
TCTTTGAGAACCAAGCAGCCTAATGAGATTGCAGCAACTTTTGAAAAGCCAAACATGGCT
GCCATGACAGGAAGATTTTTCACCAGAGAGGACAAGAAGAAGCTCCTCATTGCTGTGGGG
ATTATCAATGATGATCTACTGCTAACTCCTTCTATTGCTAAATGTGCTGAAAAATATAGG
GCTAAGGTTGGAA
>KP966618_Zerdali virus_2012_Turkey
TTTGCTTATCAGGGTTTTGACCCAAAGCGTATTGTTCAACTTGTGAGGGAGAGAGGGATT
GCAAAGGGGAGAGATTGGAAGAAGGATGTTAAGATGATGATTGTCTTGAATTTGATCCGA
GGCAATAAACCTGATGCCATGATGAAGAAGATGTCAGAAAAGGGAGCAGCTACTGTGGCT
CAGCTGGTGTCTGTTTATCAACTTAAAGAAGGAAATCCTGGGAGAGATACCATCACTCCC
TCCAGAGTTTCTGCTGCTTTTGTTCCTTGGACAGTCCAAGCTCTCAAGGTTTTGTCTGAG
TCACTTCCTGTTACTGGAACAACAATGGACACCAT---TGCTGGGGTCTCTTATCCAAGA
GCAATGATGCATCCTAGTTTTGCAGGAATTATTGATCTGGAGCTTCCAAGAAGAGCTGGA
GAAGTTATTGCAGATGCTCATGGACTGTTCATGTTGGAATTTTCGAAGACAATCAATCCT
TCTCTCAGGACCAAGCAGCCCAATGAGATTGCTGCCACTTTTGAGAAGCCCAACATGGCT
GCTATGACAGGCAGGTTCTTCACTAGAGAGGACAAGAAAAAGCTCCTTATTGCTGTTGGG
ATAATTAATGATGATCTCCTCCTGGCACCATCAGTGGCCAAGTGTGCTGAGAAGTACAGA
GCCAAGGTTGGGA
>KT906102_Massilia virus_127_2008_Setubal_PT
TTTGCTTACCAAGGATTCGACCCTAAGAGGATTGTGCAATTGGTGAAGGAGAGAGGAACT
GCAAAGGGCAGAGACTGGAAGAAGGATGTCAAGATGATGATCGTTCTGAACTTGGTGAGA
GGCAACAAGCCGGAAAGCATGATGAAGAAGATGTCTGAGAAAGGGGCTGCCATTGTAACT
CAGCTAATTTCCACCTATCAGCTGAAGGAGGGGAATCCTGGGAGAGACACCATTACCTTG
TCCAGAGTCTCCGCTGCTTTTGTGCCATGGACTGTTCAGGCTTTGAAGACCTTGTCAGAA
TCTTTGCCTGTGACCGGGACAACAATGGACAGCAT---TGCTGGGACAACCTATCCTAGG
TGCATGATGCATCCAAGCTTTGCAGGCATAATTGATCTTGAGCTTCCTAACAACACTGGT
GCTATGCTTGCTGACGCACATGGGCTGTTCATGCTGGAGTTCTCAAAGACCATTAACCCA
TCTCTGAGGACCAAGCAGCCTAATGAGATTGCTGCAACATTTGAGAAGCCCAACATGGCT
GCCATGACTGGACGATTCTTCACCAGAGATGACAAGAAAAAGCTACTCATTGCTATCGGG
GTTCTCGATGAAGACTTGGTGCCAAATCCAGCCATTGAAAAGTGTGCTGAGAAGTACAAG
GCCAAAGTTGGAA
>KT906103_Massilia virus 130_2008_Olhao_PT
TTTGCTTACCAAGGATTCGACCCTAAGAGGATTGTGCAATTGGTGAAAGAGAGAGGGACT
GCCAAAGGCAGGGATTGGAAGAAAGATGTCAAGATGATGATCGTTCTGAACTTGGTGAGA
GGCAACAAGCCGGAAAGCATGATGAAGAAGATGTCTGAGAAAGGAGCTGCCATTGTAACC
CAGCTAATCTCCACCTATCAGCTGAAAGAAGGAAACCCTGGGAGAGACACCATCACGTTA
TCTAGAGTTTCCGCTGCTTTTGTGCCATGGACTGTTCAGGCTTTGAAGACCTTGTCAGAA
TCTCTGCCTGTGACCGGGACAACAATGGACAGCAT---TGCTGGAACAACTTACCCTAGG
TGCATGATGCATCCAAGCTTTGCTGGCATAATTGATCTTGAGCTTCCAAACAACACTGGT
GCTATGCTTGCTGACGCACATGGGCTGTTCATGCTGGAGTTCTCAAAGACCATCAATCCA
TCTCTGAGGACCAAGCAGCCAAATGAGATTGCAGCGACATTTGAGAAACCCAACATGGCT
GCCATGACTGGACGTTTCTTCACTAGAGATGATAAGAAGAAGCTGCTCATTGCTATCGGG
GTTCTCGATGAAGACCTGGTGCCAAATCCAGCCATTGAGAAGTGTGCTGAGAAGTACAAG
GCCAAGGTTGGGA
>MW448250_PoSFPhlebV/21/2007_Setubal_PT
TTCGCTTACCAAGGGTTTGACCCTAAAAGGATTGTGCAATTGGTGAAAGAGAGAGGGACT
GCCAAAGGCAGGGATTGGAAAAAAGATGTTAAGATGATGATTGTCCTGAACTTGGTGAGA
GGCAACAAGCCAGAGAGCATGATGAAGAAAATGTCCGAAAAGGGAGCCGCCATTGTCACC
CAGCTAATCTCCACCTATCAGCTGAAAGAAGGGAATCCTGGTAGGGACACTATCACCTTA
TCCAGGGTTTCTGCTGCTTTTGTGCCATGGACTGTTCAAGCTCTGAAGACATTGTCAGAA
TCCTTGCCTGTGACTGGGACCACGATGGACAGCAT---TGCTGGGACAACTTATCCCAGG
TGCATGATGCATCCAAGCTTTGCTGGAATAATTGACCTTGAGCTTCCAAACAATACTGGT
GCTATGCTGGCTGACGCACATGGGCTTTTCATGTTGGAGTTCTCAAAGACCATCAATCCA
TCTCTGAGAACCAAGCAGCCAAATGAGATTGCTGCGACATTTGAGAAACCCAACATGGCT
GCCATGACTGGACGTTTCTTCACTAGAGATGATAAGAAGAAGCTGCTCATTGCCATTGGG
GTTCTCGATGAAGACCTAGTGCCAAACCCGGCCATTGAGAAGTGTGCTGAGAAGTACAAG
GCCAAGGTTGGGA
>MW448253_PoSFPhlebV/70/2007_Setubal_PT
TTTGCTTACCAAGGGTTTGACCCTAAAAGGATTGTGCAATTGGTGAAGGAGAGAGGAACT
GCAAAGGGCAGAGATTGGAAGAAGGATGTTAAAATGATGATCGTTCTGAACCTGGTGAGA
GGCAACAAGCCAGAAAGCATGATGAAGAAGATGTCTGAGAAGGGGGCTGCCATTGTAACT
CAACTGATCTCCACCTACCAGCTGAAAGAAGGAAATCCTGGGAGAGACACCATCACCTTG
TCTAGAGTTTCCGCCGCTTTCGTGCCATGGACTGTTCAGGCTTTGAAGACCTTGTCAGAA
TCTCTGCCTGTTACCGGGACAACAATGGACAGCAT---TGCTGGAACAACTTATCCTAGG
TGCATGATGCATCCAAGCTTTGCCGGCATTATTGATCTTGAACTTCCAAACAACACTGGT
GCTATGCTGGCTGACGCACATGGACTGTTCATGCTGGAGTTCTCAAAGACCATCAACCCA
TCTCTTAGAACTAAGCAGCCCAATGAGATTGCTGCAACATTTGAGAAGCCCAACATGGCT
GCCATGACTGGAAGATTCTTTACCAGAGATGATAAGAAGAAGCTGCTCATTGCTATCGGG
GTTCTTGATGAAGACTTGGTGCCAAATCCGGCCATTGAGAAGTGTGCTGAGAAGTACAAG
GCTAAGGTTGGGA
>ON807199_PoSFPhlebV/11/2018_Tavira_PT
TTTGCTTATCAAGGATTTGATGCTGCAAGGATTATTCAGCTCTTGCAAAAGTATGG----
-----TGGTGAGAATTGGAAAACTGATGCAAAGAAGATGATAGTTCTAGCCCTTACGAGA
GGCAATAAGCCTGAGAAGATCCTTAAGAAGATGTCTCCTCAAGGCAAGGCAACCTTGCAA
AAGCTTGTTCAAGTGTACAAGCTTAAGTCTGGGTCTCCTGGAAGGGATGACCTAACTTTG
ACTAGAGTTGCCTCTGCTCTTGCTGGCTGGACTGTCCAGGCCTTGCCCCATGTTTCCAAC
TATTTGCCTGTTCCTGGCTCAGCAATGGACAGGTA------CTCACCTGATTACCCTAGG
GCCATGATGCATCCCAGCTTTGCTGGACTGATTGA-------------------------
------------------------------------------------------------
------------------------------------------------------------
------------------------------------------------------------
------------------------------------------------------------
-------------
>ON807187_PoSFPhlebV/128/2008_Setubal_PT
TTTGCTTATCAAGGATTTGATGCTGCCAGGGTGATTGAGTTGGTTAGAGAGAAGGG----
-----GGGCGAGACGTGGAGGAACGATGTGAAGACAATGATTATCATAGCGCTCACTAGA
GGCAACAAACCAGCCAAGATCTTGGAAAAGATGTCTGTCTCTGGTAAGACAAAGTTTAGG
GCTCTTGTGCTGAAGTACGGGCTGAAAAGTGGCAATCCTGGCCGTGATGACCTGACTCTG
GCAAGAATTGCCTCTGCTTTTGCTGCATGGACAATCCAAGCAATTAAGGTTGTTGAGGCT
TACCTGCCAGTCACTGGT------------------------------------------
------------------------------------------------------------
------------------------------------------------------------
------------------------------------------------------------
------------------------------------------------------------
------------------------------------------------------------
-------------
>KR363192_Alcube virus_2007_Setubal_PT
TTCGCGTATCAGGGTTATGATGCTGCCAGGGTGATTGAGTTGGTTAGAGAGAAGGG----
-----GGGCGAGACGTGGAGGAACGATGTGAAGACAATGATTATCATAGCGCTCACTAGA
GGCAACAAACCAGCCAAGATCTTGGAAAAGATGTCTGTCTCTGGTAAGACAAAGTTTAGG
GCTCTTGTGCTGAAGTACGGGCTGAAAAGTGGCAATCCTGGCCGTGATGACCTGACTCTG
GCAAGAATTGCCTCTGCTTTTGCTGCATGGACAATCCAGGCAATTAAGGTTGTTGAGGCT
TACCTGCCAGTCACTGGTGCTGCAATGGATGAGCT------CTCTCCTGGGTTCCCGAGA
CCTATGATGCATCCTTGCTTTGGTGGGCTGATTGACAACACCCTTCCAGAGGAGACCGTG
GCTTCTCTGGTTAAGGCCCATAGCCTATTTCTGGATGCTTTCTCAAGGACTATCAATCCA
TCCATGAGGACCAAGACCAAGGCAGAAGTTGCCAAGAGCTTTGAGCAACCCCTGAACGCA
GCAATCAATAGCCGCTTTCTTACAAGTGATGCAAAAAGGAAGATCCTGAAGTCTGCAGGT
GTGATTGACACCAACCTGAAGCCAGCACCAGCTGTGGAGATGGCGGCCAAGAAATTCTCA
GAAATGGCTTGAG
