# Supplementary material for: Sandfly-Borne Phleboviruses in Portugal: Four and Still Counting
Source: Viruses. 2022 Aug 13;14(8):1768. doi: 10.3390/v14081768 (PMC9413822; doi:10.3390/v14081768)
Supplement: Supplementary file 1 [file viruses-14-01768-s001.zip › Suplementary_files/Supplementary File S2_Phlebovirusesí» nucleotide partial sequence alignment of M segments.fas]

>ON807182_PoSFPhlebV/112/2008_Setubal_PT
GCCATGGGGTCCATCATGTTTGTTGTGCATTCAACTGTGTCCATTTCTGGCTGGTACTCT
ATCAACCCTGGGGCAACTTTACATGAAGGTGATGCTTTAACAGCAGTTTCCTCCGTTGGG
CACCTCACCTCACCCAGATACCCCTTTCTTGGTTCCATAGAGTATGGCTCATCTATTATA
GCAAAACTCCCTAGCCCATGCTTCATGAATGAATAAGCATTTGTTCCTGCTACTCCTTCT
GAGTCTAGAATCAGACCGATGGAGCCCCAATCTGTCTGCTGTGTACTCATGGCCATTAGA
GTGATCTCAAATTTTCTCTTGTGTGTGGTGATGCCAAGGCGCACTCTGTGGTTCCAGGCT
ATACATCTAAAAATTTTGAAAGCATTTTTGTAGACAGGTTTGAGATATGAATGCACCATT
AGACAAGAAGGGTTTACATTAAAGCATCCGTAGCCCATTCC
>ON807185_PoSFPhlebV/118/2008_Setubal_PT
GCCATGGGATCAATCATGTTGATAGTACACTCAACTATGTCCATTTCTGGCTGGTATTCA
ATCAGATGGGGAGCAATCTTGCATGATGGTGAAGCCTTGACTGCAGTCTCTTCCGTTGGG
CATCTTACCTCTCCTATAAAGCCTTTTCTAGGTTCTATTGAATATGGTTCATCAATAAGA
GCATAACTCCCCTGACCATGCCTCATAAATGAGTAGGCATTTGTTCCTGTCACACCCTCC
GAATCCAGTATTAAGCCTATGGAACCCCAGTCAGTAGGTTGCGTGCTCATTGCCATTAAA
GTCATTCCATACTTCCTATTCTGTGTGGTGATCAGTAGCTTCACTCTATGGTTCCAAGCC
ACGCATCTGAAGACTCTGAATCCATTCTTATAAACTGACCGCAAGTAGGTGTGGACTAAC
AAGCAGGAAGGGTTGACATTGAAGCAGCCATAACCCATGCC
>ON807193_PoSFPhlebV/149/2008_Olhao_PT
GCCATGGGATCCATCATGTTTGTTGTGCATTCGACCGTGTCCATCTCCGGTTGGTACTCT
ATCAGCCCTGGGGCAACTTTACATGAAGGTGATGCTTTGACAGCAGTTTCCTCCGTTGGG
CACCTCACTTCACCCAAATATCCCTTCCTTGGTTCCACAGAGTATGGTTCATCTATTATA
GCAAAACTTCCTAGCCCATGCTTCATGAATGAGTAAGCATTTGTCCCCGCTACCCCTTCT
GAGTCTAGAATTAAACCGATGGAGCCCCAATCTGTCTGCTGTGTACTCATGGCCATTAGA
GTGATCTCAAATTTTCTCTTGTGTGTGGTAATGCCGAGGCGCACCCTGTGGTTCCAGGCT
ATACATCTAAAGACTTTAAAAGCATTTTTGTAGACAGGTTTAAGATATGAATGTACCATT
AAACAAGAAGGGTTCACATTGAAGCATCCGTAGCCCATTCC
>ON807196_PoSFPhlebV/171/2008_Setubal_PT
GCCATGGGGTCCATCATGTTGGTTGTACATTCAACTGTGTCCATCTCCGGCTGGTATTCC
ACTAGCCCTGGAGCAACCTTGCACGAGGGTGATGCTTTGATAGCAGTTTCTTCAGTTGGA
CATCTCACTTCACCCAGGTAGCCTTTTCTTGGTTCTACAGAGTATGGCTCATCAATTATA
GCATAACTTCCCAGCCCATGCTTCATAAATGAGTAGGAGTTTGTCCCTGATACTCCCTCA
GAATCCAGAATCAAACCAATGGAGCCCCAGTCTGTCTGCTGTGTACTCATGGCCATCAGG
GTGACTTCAAACTTTCTCTTATGCGTTGTTATGCCAAGACGCACCCTGTGGTTCCAGGCT
ATGCATCTGAAAACCTTAAAGGCATTTTTATAAATGGGTTTAAGATATGAGTGCACCATC
AAGCAAGAAGGGTTCACATTGAAGCATCCATAACCCATTCC
>MW448251_PoSFPhlebV/21/2007_Setubal_PT
GCCATTGGATCCATCATATTCGTTATGCACTCAACTGTGTCCATTTCTGGATGGTATTCT
ATGATTTGTGGGGCAGCCTTGCATGATGGTGACGCTTTCACAGCAGTTTCTTCTGTGGGG
CAGCGGACTTCTCCTAAAAATCCCTTTCTAGGCTCAATTGAAAATGGCTCATCAATAATG
GCAAAACTCCCTACTCCGTATTTCATGAAGGAGTAAGAATTTGTGCCTGTGATTCCTTCG
GAGTCTAGGATTAGCCCAATTGATCCCCAGTCAGTAGGCTGAGTGCTCATGGCCATTAGG
GTGACATCAAAGCTCTTCTTATGTGTGGTTATGGCAAGTTTCACTCTGTGGTTCCAGGCA
ACACAGCGGAAAACTTTAAAAGCATTCTTATAGATTGGCTTCAAATAAGAGTGGACCATC
AGGCAGGATGGATTGACATTAAAGCAACCATAGCCAATGCC
>MW448254_PoSFPhlebV/70/2007_Setubal_PT
GCCATTGGATCCATCATGTTCGTTATGCACTCAATTGTGTCCATTTCTGGATGGTATTCT
ATGATTTGTGGAGCAGCCTTGCATGATGGTGACGCTTTCACAGCAGTTTCTTCTGTGGGG
CAGCGGACTTCTCCCAAAAATCCCTTTCTAGGCTCAATGGAAAATGGCTCATCAATAATG
GCAAAACTCCCTACTCCGTATTTCATGAAGGAGTAAGAATTTGTGCCTGTGATTCCTTCG
GAGTCTAGGATTAGCCCAATTGATCCCCAGTCAGTAGGCTGAGTGCTCATGGCCATTAGG
GTGACATCAAAGCTCTTCTTATGTGTGGTTATGGCAAGTTTCACTCTGTGGTTCCAGGCA
ACACAGCGGAAAACTTTAAAAGCATTCTTATAGATTGGCTTCAAATAAGAGTGGACCATC
AGGCAGGATGGATTGACATTAAAGCAACCATAGCCAATGCC
>KP863800_Arrabida_virus_2008_Setubal_PT
GCCATTGGATCCATCATGTTCGTTATGCACTCAACTGTGTCCATTTCTGGATGGTATTCA
ATGATTTGTGGAGCAGCCTTGCATGATGGTGACGCTTTCACAGCAGTTTCTTCTGTGGGG
CAGCGGACTTCTCCCAAAAATCCCTTTCTAGGCTCAATTGAAAATGGCTCATCAATAATG
GCAAAACTCCCTACTCCGTATTTCATGAAGGAGTAAGAATTTGTGCCTGTGATTCCTTCA
GAGTCTAGGATTAGCCCAATTGATCCCCAGTCAGTAGGCTGAGTGCTCATGGCCATTAGG
GTGACATCAAAGCTCTTCTTATGTGTGGTTATGGCAAGTTTCACTCTGTGGTTCCAGGCA
ACACAGCGGAAAACTTTAAAAGCATTCTTATAGATTGGCTTCAAATAAGAGTGGACCATC
AGGCAGGATGGATTGACATTAAAGCAACCATAGCCAATGCC
>KT906100_Massilia_virus_127_2008_Setubal_PT
GCCATTGGGTCCATCATGTTGGTTGTACATTCAAGTGTGTCCATCTCTGGCTGATACTCT
ACCAACCCTGGGGCAACTTTGCATGAAGGTGATGCTTTGATGGCTGTCTCTTCAGTTGGA
CATCTCACCTCACCCAGGTAGCCTTTTCTTGGTTCCACAGAGTATGGCTCGTCAATTATG
GCATAGCTCCCTAGCCCATGCTTCATAAAAGAGTAGGAGTTTGTCCCTGATATCCCTTCA
GAATCCAGAATTAAACCAATGGAGCCCCAGTCAGCCTGCTGTGTGCTCATGGCCATCAGG
GTGACTTCAAACTTTCTCTTATGCGTTGTTATGCCAAGACGCACCCTGTGGTTCCAGGCT
ATGCATCTGAAAACCTTAAAAGCATTTTTGTAGATGGGTTTAAGATATGAGTGCACCATC
AAGCAAGAAGGGTTCACATTAAAGCACATATAACCTATTCC
>KT906101_Massilia_virus_130_2008_Olhao_PT
GCCAATGGGTCCATCATGTTGGTTGTACATTCAACTGTGTCCATCACTGGCTGATATTCC
ACTAGCCCTGGGGCAACCTGACATGAGGGTGATGCTTTGATAGCAGTTTCTTCTCTAGGG
CCTTTCACTTCACCCAAATATCCCTTCCTTGGTTCCACAGAGTATGGTTCATCTATTATA
GCAAAACTTCCTAGCCCATGCTTCATGAATGAGTAAGCATTTGTCCCCGCTACCCCTTCT
GAGTCTAGAATTAAACCGATGGAGCCCCAATCTGTCTGCTGTGTGCTCATGGCCATTAGA
GTGATCTCAAACTTTCTCTTATGTGTAGTTATGCCAAGGCGCACTCTATGATTCCAGGCT
ATACATCTAAAAACCTTAAAGGCATTTTTATAAATGGGTTTGAGATATGAATGCACCATC
AAGCAAGAAGGGTTCACATTGAAGCACATATAACCTATTCC
>EU725772_Massilia_virus_W_2005_France
GCCATGGGATCCATCATGTTTGTTGTGCACTCGACCGTGTCCATTTCTGGCTGATACTCT
ATGAGCCCTGGGGCGACTTTGCATGAAGGTGAAGCCTTAATGGCAGTTTCTTCTGTTGGG
CATCTCACTTCACCCAAATAGCCTTTTCTTGGCTCCACAGAATATGGTTCATCCACTATG
GCAAAACTCCCTAATCCATGCTTCATGAATGAGTAAGCATTTGTCCCTTCTATCCCTTCA
GAATCTAGAATCAGGCCAATAGAACCCCAGTCTGTTTGCTGTGTGCTCATAGCCATTAAA
GTGATCTCAAACTTCCTCTTATGTGTAGTTACCCCAAGGCGCACTCTATGATTCCAAGCT
ATACATCTGAAGACCCTGAAAGCATTTTTGTAGATGGGCTTGAGATATGAGTGAACCATC
AGGCAAGAGGGGTTAACATTGAAGCATCCATAACCTATTCC
>GU135607_Granada_virus_2004_Spain
GCCATTGGATCAATCATGTTGATTGTACACTCAACTATGTCCATTTCTGGCTGGTATTCA
ATCAGATGAGGAGCAATCTTGCATGATGGTGAAGCCTTAACTGCAGTTTCTTCTGTTGGG
CATCTTACCTCTCCTATAAAGCCTTTTCTGGGTTCTATTGAATATGGTTCATCAATAAGA
GCATAACTCCCCTGACCATGCCTCATGAATGAGTAGGCATTTGTCCCTGTCACACCCTCC
GAATCTAATATTAAGCCTATGGAGCCCCAGTCAGTAGGTTGCGTGCTCATTGCCATTAAA
GTCATCCCATACTTCCTATTCTGTGTGGTGATCAGTAGCTTCACTCTGTGGTTCCAAGCC
ACGCACCTAAAGACTCTGAACCCATTCTTATAAACTGACCGCAAGTAAGTGTGGACTAAC
AAGCAGGAAGGGTTGACATTGAAGCAGCCATAACCCATGCC
>KU922125_Toscana_virus_H4906_2004_France
GCCATAGGGTCTATCATATTTGTGGTACACTCTGCTGTGTCCATTTCAGGCTGATACTCA
ATCAAGTTTGGAGCCATCTTGCAAGAAGGTGATGCTCGCATGGCTGTCTCTTCTGTAGGA
CACCGCACTTCTCCCAGGAACCCTTTTCGAGGCTCTGGAGAATATGGGTCATCTATTATA
GCAAAACTTCCTGAGCCATGTTTCATAAAGGAATAAGAATTTGTTCCTGTTATCCCTTCT
GAGTCAAGAATCAAACCAATGGATCCCCAGTCAGTGGGCTGTGTGCTCATGGCCATCAAA
ACCATAGGGAACTTTCGGGAGTGTGTCGTCATCTCTAGTCTAATCCTATGATTCCATGCC
ACACACCTGAAAACTTTGAACCCGTTCCTGTAAACAGACTTGAGATAAGAGTGGACATAG
AGACAAGAAGGGTTTACGTTAAAACATCCGTAGCCTATTCC
>JX867535_Toscana_virus_T152_2010_Tunisia
GCCATGGGATCTATCATGTTTGTAGTGCACTCTGCAGTGTCCATCTCGGGCTGGTACTCA
ATCAAGTTAGGAGCCATCTTACATGAGGGTGACGCCCGAATAGCTGTCTCTTCTGTCGGA
CATCGCACTTCTCCTAAAAAGCCTTTACGAGGCTCTGGAGAATATGGGTCATCTATAATG
GCAAAGCTTCCTGACCCGTGCTTCATGAAGGAGTACGCATTAGTCCCTGTTATCCCTTCT
GAATCTAGGATTAACCCAATAGAACCCCAGTCAGTGGGTTGTGTGCTCATAGCCATCAAA
ACCATTGGGAACTTCCTGGAGTGAGTGGTAACTTCAAGTCTGATCCTATGGTTCCATGCC
ACACATCTAAAGATCTTGAATCCGTTCTTGTAGACAGATTTGAGATAAGAATGGACGTAG
AGACAAGAAGGGTTCACATTAAAGCATCCATAGCCTATTCC
>KU573065_Toscana_virus_2013_Italy
GCCATGGGGTCTATCATGTTTGTAGTGCACTCTGCAGTGTCCATCTCAGGCTGGTACTCG
ATCAAGTTAGGGGCCATCTTACATGAGGGTGACGCCCGAATAGCTGTTTCTTCTGTTGGA
CATCGCACTTCTCCTAAAAAGCCTTTACGAGGCTCTGGGGAATATGGGTCATCTATGATG
GCAAAGCTTCCTGACCCGTGCTTCATAAAGGAATACGCGTTAGTCCCTGTTATCCCTTCT
GAATCTAGGATTAACCCAATAGAACCCCAGTCAGTCGGTTGTGTGCTCATAGCCATCAAA
ACCATTGGGAATTTCCGGGAGTGGGTAGTAACTTCAAGTCTAATCCTATGGTTCCATGCC
ACACATCTAAAGATCTTAAATCCATTCTTGTAGACAGATTTGAGATAGGAATGGACGTAG
AGACAAGAAGGGTTCACATTAAAGCATCCGTAGCCTATTCC
>FJ153283_Toscana_virus_GR40_Spain
GCCATAGGGTCTATCATATTTGTAGTGCACTCTGCTGTGTCCATCTCAGGCTGATACTCA
ATCAAGTTTGGGGCCATCTTGCAAGAAGGTGATGCTCGCATGGCTGTCTCTTCTGTTGGA
CACCGCACTTCTCCCAAGAACCCTTTTCGAGGTTCTGGGGAATATGGGTCATCTATTATA
GCAAAACTTCCTGAGCCATGCTTCATAAAGGAATAAGAGTTTGTTCCTGTTATCCCCTCT
GAGTCAAGAATCAAACCAATGGATCCCCAGTCAGTGGGCTGTGTGCTCATGGCCATCAAT
ACCATAGGGAACTTTCGGGACTGAGTTGTCACCTCTAGTCTAATCCTATGATTCCATGCC
ACACACCTGAAGATTTTGAACCCGTTCCTGTAAACAGACTTGAGATAAGAGTGGACATAG
AGACAAGAGGGGTTTACGTTAAAACATCCGTAGCCTATTCC
>HM566171_Naples_virus_2010_Spain
CTCATTGGATCAATCATATTTGTGGTGCATTCGGCACTGTCCATTTCAGGTTGGTATTCT
ATTAACTGGGGAGCTGTCTTACACAGAGTAGAGGCTTTTATAGCTGCTTCTTCTGTTGGA
CACCTGACTTCTCCAATGAACCCCTTCCTGGGTTCCATTGAATAGGGCTCATCTATTATA
GCGAAGCTCCCTAGACCATGCTTCATGAAGGAAAAGGAATTTGTCCCTGAGATCCCCTCT
GAGTCGAGAATTAGACCAATTGAGCCCCAGTCTGTGGGTTGAGTGCTCATTGCTGCTAGG
GTCATAGGGAATGTTCTAGAGTGCGTGGTAATGGTTAACTTAACTCTATGAGTCCAAGAA
GCACACTTGAACACTCTAAAACCATTCCTGTAAACTGACTTCAAATAAGCATGAGTATAG
AGACATGAAGGGTTGACATTGAAGCACCCATATCCTAGCCC
>JF939844_Naples_virus_Sabin_1944_Italy
CTCATTGGATCAATCATATTTGTGGTGCATTCGGCACTGTCCATTTCAGGTTGGTATTCT
ATTAACTGGGGAGCTGTCTTACACAGAGTAGAGGCTTTTATAGCTGCTTCTTCTGTTGGA
CACCTGACTTCTCCAATGAACCCCTTCCTGGGTTCCATTGAATAGGGCTCATCTATTATA
GCGAAGCTCCCTAGACCATGCTTCATGAAGGAAAAGGAATTTGTCCCTGAGATCCCCTCT
GAGTCGAGAATTAGACCAATTGAGCCCCAGTCTGTGGGTTGAGTGCTCATTGCTGCTAGG
GTCATAGGGAATGTTCTAGAGTGCGTGGTAATGGTTAACTTAACTCTATGAGTCCAAGAA
GCACACTTGAACACTCTAAAACCATTCCTGTAAACTGACTTCAAATAAGCATGAGTATAG
AGACATGAAGGGTTGACATTGAAGCACCCATATCCTAGCCC
>KP966617_Zerdali virus_2012_Turkey
GTCATAGGATCAATCATGTTGGTAATACACTCAATACTGTCCATCTCAGGTTGGTATTCA
ATTAGGTTTGGAGCCACCTTGCAAACTGAAGATGCCTTCATTGCAGCCTCTTCAGTGGGA
CATCTGACTTCACCTAAGAACCCCTTTCTTGGTTCCATGGAGTAAGGCTCATCTACTATT
GCAAAACTGCCAGACCCAAGCTTCATAAATGAGTACGAGTTAGAGCCTGTGATACCTTCA
GAGTCCAGGATTAGTCCTATGGAACCCCAGTCAGTCGGCTGGGTGCTCATGGCCATGAGA
GTGATCTTGAATGTTCTGGAATGTGTGTTGACAGTCAATCTGACCCTGTGATTCCAGGCA
GCACACTTGAATACTTTAAAGCCATTTCTGTACACTGATTTCAAGTAGGCATGAGAGTAT
AAGCAGGAGGGATTCACATTGAAACAACCATAACCCATGCC
>JF939847_Tehran virus_1976_Iran
GTCATTGGATCAATCATGTTGGTTACACATTCAACACTGTCCATTTCAGGCTGATACTCG
ATCAGATTTGGTGCTATCTTGCAGATGGAGGATGCTTTCATGGCAGCCTCTTCAGTGGGA
CATCTGACTTCACCCAGGAAACCCTTTCTAGGCTCCATGGAGTAAGGTTCATCTACTATT
GCAAAGCTGCCTGACCCTAGTCTCATGAATGAATACGAGTTGGAACCTGTGATACCCTCC
GAATCCAAGATTAATCCTATGGAGCCCCAATCAGTCGGTTGGGTACTCATAGCCATGAGA
GTGATCTTGAATGTTCTGGAATGTGTATTAACAGTTAACCTGACCCTATGATTCCAGGCG
GCACACTTAAAGACCTTAAAACCATTTCTATACACTGATTTCAAGTAAGCATGAGAATAC
AAACAAGATGGATTCACATTAAAGCATCCGTAGCCCATACC
>JF920134_Punique virus_2008_Tunisia
GCCATAGGATCCATCATGTTTGTCGTGCATTCCACCACATCCATCTCTGGCTGGTACTCT
ATCAACCCAGGCGCGACTTTGCATGATGGAGAAGCTTTCACTGCAGTCTCTTCTGTAGGA
CATCTAACTTCGCCCAAATAGCCTTTTCGAGGCTCAGTCACATAAGGTTCATCTATTATA
GCAAAGCTCCCCAATCCATGTTTCATAAAGGAATAGGAATTTGTACCAGTGATTCCCTCA
GAGTCTAGAATCAAACCTATTGAACCCCAGTCTGTCTGCTGTGTACTCATTGCCATCAGA
GTGATTTCAAAATTCCTTTTGTGTGTTGTTATGCCAAGACGGACCCTATGATTCCAAGCT
ACACACCTAAAGACTTTGAATGCATTTTTGTAGATCGGCTTAAGATATGAGTGAACCATC
AAGCATGATGGGTTGACATTAAAACATCCATAACCCATTCC
