# Supplementary material for: Sandfly-Borne Phleboviruses in Portugal: Four and Still Counting
Source: Viruses. 2022 Aug 13;14(8):1768. doi: 10.3390/v14081768 (PMC9413822; doi:10.3390/v14081768)
Supplement: Supplementary file 1 [file viruses-14-01768-s001.zip › Suplementary_files/Supplementary File S3_ (a) Phlebovirusesí» nucleotide partial sequence alignment of L segments.fas]

>ON807180_PoSFPhlebV/54/2007_Setubal_PT
TCTTTGTTTTTGAGGTAGCCATTATAACAGCAGCTGATGAGTATCTGCAACTCATCAATT
GGGTCTCCCGAGAAGGGATTAAACATCCCTTTCCATCTTATTGTGCTTCCCATCTTATGA
AGAGCAAAAGGCTGTCTTGCAATGCGCTGAATGGCTGAGAAAAGTCTCTGTGCAAGGAAT
ACTTGTAATTCTGACCTCAGTACTTTGGGCACCTTAGATAGCATCTT
>ON807183_PoSFPhlebV/112/2008_Setubal_PT
---TTGTTTTTGAGGTAGCCATTGTAACAGCAGCTGATGAGTATCTGCAACTCATCAATT
GGGTCTCCTGAGAAAGGATTAAACATCCCTTTCCATCTTATTGTGCTTCCCATCTTATGA
AGAGCAAAAGGCTGTCTTGCAATGCGCTGAATGGCTGAGAAAAGTCTCTGTGCAAGGAAT
ACTTGTAGTTCTGACCTTAGCACTTTGGGCACTTTGGATAGCATCTT
>ON807186_PoSFPhlebV/118/2008_Setubal_PT
TCTTTGTTTTTGAGGTAGCCATTGTAACAGCAGCTGATGAGTATCTGCAACTCATCAATT
GGGTCTCCTGAGAAAGGATTAAACATCCCTTTCCATCTTATTGTGCTTCCCATCTTATGA
AGAGCAAAAGGCTGTCTTGCAATGCGCTGAATGGCTGAGAAAAGTCTCTGTGCAAGGAAT
ACTTGTAGTTCTGACCTCAGCACTTTGGGCACTTTAGATAGCATCTT
>ON807190_PoSFPhlebV/137/2008_Olhao_PT
TCTTTGTTTTTGAGGTAGCCATTGTAACAGCAGCTGATAAGTATCTGCAACTCATCAATT
GGGTCTCCAGAGAAGGGATTAAACATCCCTTTCCATCTTATTGTGCTCCCCATCTTATGA
AGAGCAAAAGGCTGTCTTGCAATGCGCTGAATGGCTGAGAAAAGTCTCTGTGCAAGGAAT
ACTTGTAGTTCTGACCTTAGCACTTTGGGCAC---------------
>MW448252_PoSFPhlebV/21/2007_Setubal_PT
TCTTTATTTTTAAAGTAACCATTGTAACAGCAGCTGATGAGTATCTGCAACTCATCAATT
GGGTCTCCCGAGAAGGGATTAAACATCCCTTTCCATCTTATTGTGCTTCCCATCTTATGA
AGAGCAAAAGGCTGTCTTGCAATGCGCTGAATGGCTGAGAAAAGTCTCTGTGCAAGGAAT
ACCTGTAATTCTGACCTCAGTACTTTGGGCACTTTAGATAGCATCTT
>MW448255_PoSFPhlebV/70/2007_Setubal_PT
TCTTTATTTTTAAAGTAACCATTGTAACAGCAGCTGATGAGTATCTGCAACTCATCAATT
GGGTCTCCTGAGAAAGGATTAAACATCCCTTTCCATCTTATTGTGCTTCCCATCTTATGA
AGAGCAAAAGGCTGTCTTGCAATGCGCTGAATGGCTGAGAAAAGTCTCTGTGCAAGGAAT
ACCTGTAGTTCTGACCTCAGCACTTTGGGCACTTTAGATAGCATCTT
>KP863799_Arrabida virus_2008_Setubal_PT
TCTTTATTTTTAAAATAACCATTGTAACAGCAGCTGATGAGTATCTGCAACTCATCAATT
GGGTCTCCCGAGAAAGGATTAAACATCCCTTTCCATCTTATTGTGCTTCCCATCTTGTGA
AGAGCAAAAGGCTGTCTTGCAATGCGCTGAATGGCTGAGAAAAGTCTCTGTGCAAGGAAT
ACTTGTAGTTCTGACCTCAGCACTTTGGGCACTTTGGATAGCATCTT
>KT906098_Massilia_virus_127_2008_Setubal_PT
TCTTTATTTTTAAAGTAACCATTGTAACAGCAGCTGATGAGTATCTGCAGCTCATCAATT
GGGTCTCCCGAGAAAGGATTAAACATCCCTTTCCATCTTATTGTGCTTCCCATCTTATGA
AGAGCAAAAGGTTGTCTTGCAATGCGCTGAATGGCTGAGAAAAGTCTCTGTGCAAGGAAT
ACTTGTAGTTCTGACCTCAACACTTTGGGCACTTTAGATAGCATCTT
>KT906099_Massilia_virus_130_2008_Olhao_PT
TCTTTATTTTTAAAGTAACCATTGTAACAGCAGCTGATGAGTATCTGCAGCTCATCAATT
GGGTCTCCCGAGAAAGGATTAAACATCCCTTTCCATCTTATTGTGCTTCCCATCTTATGA
AGAGCAAAAGGCTGTCTTGCAATGCGCTGAATGGCTGAGAAAAGTCTCTGTGCAAGGAAT
ACTTGTAGTTCTGACCTCAATACTTTGGGCACTTTAGATAGCATCTT
>EU725771_Massilia virus_W_2005_France
TCTTTATTTTTGAAGTAACCATTGTAACAGCAGCTGATGAGTATCTGCAACTCATCAATT
GGGTCTCCCGAGAAAGGATTAAACATCCCCTTCCATCTTATTGTGCTTCCCATCTTATGA
AGAGCAAAAGGCTGTCTTGCAATGCGCTGAATGGCTGAGAAGAGTCTCTGTGCAAGGAAT
ACTTGTAGTTCTGACCTCAGTACTTTGGGCACTTTAGATAGCATCTT
>GU135606_Granada_virus_2004_Spain
TCTTTATTTTTAAAGTAACCATTGTAACAGCAGCTAATGAGTATCTGCAACTCATCAATC
GGGTCTCCCGAGAAGGGATTAAACATCCCTTTCCATCTTATTGTGCTTCCCATCTTATGA
AGAGCAAATGGCTGTCTTGCAATACGCTGAATGGCTGAGAAAAGTCTCTGTGCAAGGAAT
ACTTGTAGTTCTGACCTCAGTACTTTGGGCACTTTAGATAGCATCTT
>JF939843_Naples virus_Sabin_1944_Italy
TCCTTATTTTTGAAATAGCCGTTGTAGCAGCAACTAATGAGTGTTTGCAACTCATCTACA
CCATTTCCAGAAAATGGATTGAACAGTGATTTCCACTTTATATTTGCCCCAATTCTATGT
AATTGGAATGGATTCTTGGATATCACTTGCATTGTGTTCAGTACTCTGTGAGTCAGGAAA
ACCTGTAGTTCAGACCTAAGCACTTTTGGAATTTTAGAGAGCATTTT
>JF920133_Punique_virus_2008_Tunisia
TCTTTGTTTTTGAAGTATCCATTGTAGCAGCAGCTTATTAGTATCTGAAGCTCATCTATG
TTGTCACCAGAGTATGGATTGAAGAGATCTTTCCACTTAATAACACTGTTCATCTTGTGC
AAGACAAATGGGTGCTTTGATATTCTTTGTATAGTGAAGAATAATCTCTGAGTGAGGAAA
ACCTGCAGCTCGGATCGCAGGACCTTTGGAATCTTAGACAGCATCTT
>HM566172_Naples_virus_2010_Spain
TCCTTATTTTTGAAATAGCCGTTGTAGCAGCAACTAATGAGTGTTTGCAACTCATCTACA
CCATTTCCAGAAAATGGATTGAACAGTGATTTCCACTTTATATTTGCCCCAATTCTATGT
AATTGGAATGGATTCTTGGATATCACTTGCATTGTGTTCAGTACTCTGTGAGTCAGGAAA
ACCTGTAGTTCAGACCTAAGCACTTTTGGAATTTTAGAGAGCATTTT
>KU922127_Toscana_virus_H4906_2004_France
TCCTTGTTCTTGAAGTAGCCATTGTAGCAGCAGCTGATCAAAGTTTGTAGCTCATCAATG
CTATTTCCGGAGTACGGGTTGAAAAGCCCCTTCCAACGGATATTTCCACCAACTTTATGA
AGCTGGAATGGAGTGGCTGAAATCCTCTGCATTGTGTTGAACAATCTATGAGTAAGAAAT
ACTTGCAACTCAGATCTGAGTACTTTTGGGATCTTTGACAACATCTT
>JX867534_Toscana_virus_T152_2010_Tunisia
TCCTTGTTTTTAAAATAACCGTTATAGCAGCAGCTAATTAATGTTTGCAGCTCATCAATA
CTGTTTCCAGAGTAAGGATTGAAAAGTCCCTTCCAACGGATGTTCCCTCCTACCTTGTGG
AGCTGGAAAGGGGTGGCTGATATTCGCTGCATTGTGCTGAACAGCCTGTGAGCTAGGAAT
ACTTGTAGCTCAGACCTAAGCACTTTTGGGATTTTTGACAACATCTT
>KU573064_Toscana_virus_2013_Italy
TCTTTGTTTTTGAAATAACCATTATAGCAGCAGCTAATTAATGTCTGCAGCTCATCGACA
CTGTTTCCAGAGTAAGGATTGAAAAGTCCTTTCCAGCGGATATTCCCTCCTACCTTGTGG
AGCTGGAAGGGGGTGGCTGATATTCGCTGCATTGTGCTGAATAGCCTGTGGGTTAGGAAT
ACTTGTAGCTCAGATCTAAGCACTTTTGGGATTTTGGATAACATCTT
>KP966616_Zerdali virus_2012_Turkey
TCTTTGTTTTTAAAATATCCATTGTAGCAGCAACTGATCAGAGTTTGCATTTCATCAATG
TTGCTTCCAGAATATGGGTTGAACAAACCCTTCCATCTTATGTTTCCCCCTACTCTGTGC
AGCTGAAATGGAGAAGATGCTATCCTCTGCATGGTCTCAAACACTCTATGAACAAGGAAC
ACTTGAAGTTCTGATCTCAGAACTTTGGGTATCTTTGATAGCATTTT
>JF939846_Tehran virus_1976_Iran
TCCTTGTTTTTAAAATATCCATTGTAGCAGCAACTGATTAGAGTTTGTAGCTCATCGATA
GGATTTCCAGAATAAGGATTAAACAGTCCTTTCCACCTTATGTTTCCTCCAATTCTGTGT
AGCTGAAATGGGTTGGATGAGATCCTCTGCATTGTCTCGAAAACTCTATGAACCAAGAAA
ACCTGGAGCTCTGACCTCAACACCTTGGGAATCTTAGATAGCATCTT
>JF920136_Saint Floris virus_1971_C African Republic
TCTTTATTCTTGAAATAGCCATTGTAGCAGCAACTTATGAGAGTCTGTAGTTCCGTAATC
ATCTGGCCTGAGAAGGGGTTGAAAAGGTTTTTCCATCGTATAATATTTTTGGACTTCATG
ATTGTAAAAGGCTTATGTGAGATCTTGACAATTGTGTCAAACAATCTTCTCACAAGAAAG
ACCTGAAGCTCAGATCTTAAAACTTTAGGAATTTTGGACAACATCTT
>KF297900_Gordil virus_1984_C African Republic
TCTTTATTTTTAAAATATCCATTGTAGCAGCAACTTATGAGCATTTGCAGATCATTCACT
TTCTGTCCTGTGTATGGATTAAACAGATTTTTCCACTTTATCTGTCCATTAGACTTTACA
ATCCCAAAGGGTGACTCAGAGATCCTCATCATTGAGTCAAACTGGCAATGAACTAGGAAA
ACTTGTAGTTCTGAGCGAAGCACCTTTGGTAGCTTTGACAACATCTT
>KR363190_Alcube virus_2007_Setubal_PT
TCTTTGTTCTTGAAATACCCATTGTAGCATGCGCTAATAAGTGGGTGCACATCCCTAATG
TCTGATCCAGAGAGAGGATTGAATAATCCAGACCAGTTTATCTGCCCTTCAAATCTCATT
AGTCTAAAGGGAGACACAGATATCCTCCTCATGCTCAGCAGGCACCTATGCAGGAGATAA
ACTTGTAGCTCTGATCTTAACTTAGTAGGTAATTTACTAAGTATCTT
