# Supplementary material for: Sandfly-Borne Phleboviruses in Portugal: Four and Still Counting
Source: Viruses. 2022 Aug 13;14(8):1768. doi: 10.3390/v14081768 (PMC9413822; doi:10.3390/v14081768)
Supplement: Supplementary file 1 [file viruses-14-01768-s001.zip › Suplementary_files/Supplementary File S4_(b) Phlebovirusesí» nucleotide partial sequence alignment of L segments.fas]

>ON807194_PoSFPhlebV/149/2008_Olhao_PT
CTTCCCATCTTATGAAGAGCAAAAGGCTGTCTTGCAATGCGCTGAATGGCTGAGAAAAGT
CTCTGTGCAAGGAATACTTGTAGTTCTGACCTCAATACTTTGGGCACTTTAGACAGCATC
TTTTGTGGACGTGGAATCTCAGGTAGAGACACAAAGCCTTCCATAACCACATACCTCTGC
ATTGTTTGCAGTTCTTCTGTAGTAGCTTTGTCTTCCAGCATGGTGAGTAGCGACAGCTTC
ATCATGAACCATGCCTCCTT-------GAATCTTCTTTCCTCCA--CATGCTTCAAGAAC
TTCCATGGCTCATATCCATAGCACTCAGCCCAGAAGCAAATTGATGCTTCCATAACCGAT
GCAGCCTTGCAAAGATTAGTTATCTTGCTCAGTTTGAAAGAAACAAAGTCAGTAACAACC
ATGTCTCCTGAATCAATACCTGGCTTAAATATCCCTGAGTTGTCCAGCTCCCCAGCAAGA
ACTTTTTTATCAACAGCCAAGGAGACAAATATGTGACCCTTAGAAGTAGTTGGCTTGATC
AGTAAGTAGATGCCTGAATCCATAAGCCTCTTGACAATGAATTGGTTTGGCTTGACATGT
TGTTTCACTGAGGCAGATAGCTCTGCACCAATCAGCGAAACCATTTGTAACCAGCTCCCA
ACTGGTGTGCTCAGTAGATCCATGTGACAGGAAAGTGTTTCTGGTGTCAGTCCATCTGCA
TGGACAAGGGTTGGCTGGTGTAGTCCCATTGCCAGCTTTCGTAGGTTGAAGTCTTTACTT
AGTGGATTATACAACCCATCTGATGGTATTAAAGCTGACATATCATCAGAGCTCAAGAAG
TCAGAAACTCTGCTAATGTCATGCTCTATTGAAAATCCTTTTTTGCTCCTTATCCTGGCT
TCCTTAACAGCTCCAAGAGATGAGTTCTTCTTCCCACACACCCCTAATACTGCTGCATAT
TCTCTTTCATCCTGACTGACAAGGCTGACGGTTCTGTGATATTTGTTCCTCTCAACAGAT
CTTTC---------------TGTGCTTCCAGACATGGCATACTCC
>MW448252_PoSFPhlebV/21/2007_Setubal_PT
CTTCCCATCTTATGAAGAGCAAAAGGCTGTCTTGCAATGCGCTGAATGGCTGAGAAAAGT
CTCTGTGCAAGGAATACCTGTAATTCTGACCTCAGTACTTTGGGCACTTTAGATAGCATC
TTCTGTGGACGTGGAATCTCAGGTAGAGACACAAAGCCTTCCATGACCACATATCTCTGC
ATTGTTTGCAGTTCTTCTGTAGTAGCTTTGTCTTCCAGCATGGTGAGTAGCGACAGCTTC
ATCATGAACCATGCCTCCTT-------GAATCTTCTCTCCTCCA--CATGCTTCAAGAAC
TTCCATGGCTCATATCCGTAGCACTCAGCCCAGAAGCAGATTGATGCCTCCATAACCGAT
GCAGCCTTGCAAAGATTAGTTATCTTGCTCAATTTGAAAGAAACAAAGTCAGTAACAACC
ATGTCTCCTGAATCAATTCCTGGCTTAAAAATTCCTGAGTTATCCAGCTCTCCAGCAAGG
ACTTTTTTGTCAACAGCCAAGGAGACAAATATATGACCCTTGGAAGTAGTTGGCTTGATC
AGCAAGTAGATGCCTGAATCCATAAGCCTCTTAACAATAAACTGGTTTGGTTTAACATGC
TGTTTCACTGAAGCAGATAGCTCCGCACCAATCAGCGAGACCATTTGCAACCAGCTCCCG
ACTGGTGTGCTCAGTAGATCCATGTGACAGGATAGTGTTTCTGGTGTTAGCCCATCTGCA
TGGACAAGGGTTGGCTGGTGTAGTCCCATTGCCAGCTTTCTCAGGTTGAAGTCCTTGCTT
AGTGGATTATACAACTCATTTGATGGCAGTAAAGCAGACATATCATCAGAGCTCAAGAAA
TCAGAAACTCTGCTAATATCATGCTCTATTGAAAATCCTTTTTTGCTCCGTGTCCTGGCT
TCCTTAACAGCTCCAAGAGATGAGTTCTTCTTCCCGCACACCCCTAATACTGCTGCATAT
TCTCTCTCATCCTGGTTTAAGGTCAGTACTGTTCTGTGATATTTGTTCCTCTCAACAGAT
CTTTC---------------TGTGCTCCCAGACATGGCATATTCC
>MW448255_PoSFPhlebV/70/2007_Setubal_PT
CTTCCCATCTTATGAAGAGCAAAAGGCTGTCTTGCAATGCGCTGAATGGCTGAGAAAAGT
CTCTGTGCAAGGAATACCTGTAGTTCTGACCTCAGCACTTTGGGCACTTTAGATAGCATC
TTCTGTGGACGTGGAATCTCAGGTAGGGATACAAAGCCTTCCATAACCACATATCTCTGC
ATTGTCTGCAGTTCTTCTGTGGTAGCCTTGTCCTCCAGCATGGTGAGTAGCGAAAGCTTC
ATCATGAACCATGCCTCCTT-------AAATCTTCTTTCCTCCA--CATGCTTCAGGAAC
TTCCATGGCTCATATCCATAGCACTCAGCCCAGAAGCAGATTGATGCCTCCATAACCGAC
GCAGCCTTGCAAAGATTAGTTATCTTGCTCAGTTTGAAAGAAACAAAGTCAGTAACAACC
ATGTCTCCTGAATCAATTCCTGGCTTAAAAATTCCTGAGTTGTCCAGCTCCCCAGCAAGA
ACTTTTTTGTCAACAGCCAAGGAGACAAATATATGACCCTTAGAGGTAGTTGGCTTGATC
AGTAAGTAGATGCCTGAATCCATAAGCCTCTTGACAATAAACTGGTTTGGCTTAACATGC
TGTTTCACTGAGGCAGATAGCTCTGCACCAATCAGCGAAACCATTTGCAGCCAGCTCCCA
ACTGGTGTGCTCAGTAGATCCATGTGACAGGAAAGTGTTTCTGGTGTCAGTCCATCTGCG
TGAACAAGGGTTGGCTGGTGTAGTCCCATTGCCAGCTTTCTCAGGTTGAAGTCTTTACTT
AGTGGGTTATACAACCCATCTGATGGTATTAAAGCTGACATGTCATCAGAGCTCAAGAAA
TCAGAAACTCTGCTAATGTCATGCTCTATTGAAAATCCTTTTTTGCTCCTTATTCTGGCT
TCCTTAACAGCTCCGAGAGATGAGTTCTTCTTCCCACATACCCCTAATACTGCTGCATAT
TCTCTCTCATCCTGGTTTAAGGTCAATACTGTTCTGTGATATTTGTTCCTCTCAACAGAT
CTTTC---------------TGTGCTCCCAGACATGGCATACTCC
>KP863799_Arrabida virus_2008_Setubal_PT
CTTCCCATCTTGTGAAGAGCAAAAGGCTGTCTTGCAATGCGCTGAATGGCTGAGAAAAGT
CTCTGTGCAAGGAATACTTGTAGTTCTGACCTCAGCACTTTGGGCACTTTGGATAGCATC
TTCTGTGGACGAGGAATCTCTGGTAGAGACACAAAGCCTTCCATGACCACATATCTCTGC
ATCGTCTGCAGTTCTTCTGTGGTAGCTTTGTCTTCCAGCATGGTGAGTAGCGACAGCTTC
ATCATGAACCATGCCTCCTT-------AAATCTTCTTTCCTCCA--CATGCTTCAAGAAC
TTCCATGGCTCATATCCATAACACTCAGCCCAGAAGCAGATTGATGCTTCCATAACCGAC
GCAGCCTTACAGAGATTAGTTATCTTGCTCAGTTTGAAAGAAACAAAGTCAGTGACAACC
ATGTCCCCTGAATCAATTCCTGGCTTAAATATTCCTGAGTTGTCCAGCTCTCCAGCAAGG
ACTTTTTTGTCAACAGCCAAGGAGACAAATATGTGACCTTTAGAAGTAGTTGGCTTGATC
AGTAAGTAGATACCTGAATCCATAAGCCTCTTGACAATGAATTGGTTTGGCTTGACATGC
TGTTTCACTGAAGCAGATAGCTCTGCACCAATCAGCGAAACCATTTGCAACCAGCTCCCA
ACTGGTGTACTCAGTAGGTCCATATGACAGGAAAGTGTTTCTGGTGTAAGTCCATCTGCA
TGGACAAGGGTTGGCTGGTGTAGTCCCATTGCTAGCTTTCTCAGGTTGAAGTCTTTACTT
AGTGGATTATATAACCCATCTGATGGCACCAAAGTAGACATATCATCAGAGCTCAAGAAG
TCAGAAACTCTGCTAATGTCATGCTCTATTGAAAATCCCTTTTTGCTCCTTATCCTGGCT
TCCTTAACAGCTCCAAGAGATGAGTTCTTCTTCCCACACACCCCTAATACTGCTGCATAT
TCCCTCTCATCCTGGCTTAAGGTTAACACTGTTCTGTGATATTTGTTCCTCTCAACAGAT
CTTTC---------------TGTGCTCCCAGACATGGCATACTCC
>KT906098_Massilia_virus_127_2008_Setubal_PT
CTTCCCATCTTATGAAGAGCAAAAGGTTGTCTTGCAATGCGCTGAATGGCTGAGAAAAGT
CTCTGTGCAAGGAATACTTGTAGTTCTGACCTCAACACTTTGGGCACTTTAGATAGCATC
TTCTGTGGACGTGGAATCTCAGGTAGGGACACAAAGCCTTCCATAACCACATATCTCTGC
ATTGTTTGCAGTTCTTCTGTGGTAGCTTTGTCTTCCAGCATGGTGAGTAGAGACAGCTTC
ATCATGAACCATGCCTCCTT-------GAACCTTCTCTCCTCCA--CATGCTTCAAGAAC
TTCCATGGCTCATATCCATAGCACTCAGCCCAGAAGCAGATTGATGCTTCCATAACCGAT
GCAGCCTTGCAAAGATTAGTTATCTTGCTCAGTTTGAAAGAAACAAAGTCAGTAACAACC
ATGTCTCCTGAATCAATTCCTGGCTTAAATATCCCTGAGTTGTCCAGCTCCCCAGCAAGA
ACTTTTTTGTCAACAGCCAAGGAGACAAATATATGACCCTTAGAAGTAGCTGGCTTGATC
AGTAAGTAAACGCCTGAATCCATAAGCCTCTTGACAATGAATTGATTTGGCTTGACATGC
TGTTTCACTGAGGCAGATAGCTCTGCACTAATGAGCGACACCATTTGTGACCAGCTCCCA
ACTGGTGTACTCAGTAGATCCATGTGACAGGAAAGTGTCTCTGGTGTCAGTCCATCTGCG
TGGACAAGGGTTGGCTGGTGTAGTCCCATTGCCAGCTTTCTTAGGTTGAAGTCTTTACTT
AGTGGATTATACAACCCATCTGATGGTATTAAAGCTGACATATCATCAGAGCTCAAGAAG
TCAGAAACTCTGCTAATGTCATTCTCTATTGAAAATCCTTTTTTGCTCCTTATCCTGGCC
TCCTTAACAGCTCCAAGAGATGAGTTCTTCTTCCCACACACCCCTAATACTGCTGCATAT
TCTCTCTCATCCTGGTTTAAGGTCAATACTGTTCTGTGATATTTGTTCCTCTCAACAGAT
CTTTC---------------TGTGCTTCCAGATATAGCATACTCC
>KT906099_Massilia_virus_130_2008_Olhao_PT
CTTCCCATCTTATGAAGAGCAAAAGGCTGTCTTGCAATGCGCTGAATGGCTGAGAAAAGT
CTCTGTGCAAGGAATACTTGTAGTTCTGACCTCAATACTTTGGGCACTTTAGATAGCATC
TTCTGTGGACGTGGAATCTCAGGTAGGGACACAAAGCCTTCCATAACCACATATCTCTGC
ATTGTCTGTAGTTCTTCTGTCGTAGCTTTGTCCTCCAGCATGGTGAGTAGCGACAGCTTC
ATCATGAACCATGCCTCCTT-------GAATCTTCTTTCTTCCA--CATGCTTCAGGAAC
TTCCATGGCTCATATCCATAGCACTCAGCCCAAAAGCAGATTGATGCCTCCATAACCGAC
GCAGCCTTGCAAAGATTAGTTATCTTGCTCAGTTTGAAAGAAACAAAGTCAGTAACAACC
ATGTCTCCTGAATCAATTCCTGGCTTAAATATTCCTGAGTTGTCCAGCTCCCCAGCAAGA
ACTTTTTTGTCAACAGCCAAGGAGACAAATATATGACCCTTAGAAGTAGCTGGCTTGATC
AGTAAGTAAACGCCTGAATCCATAAGCCTCTTGACAATGAACTGGTTTTGCTTGACATGC
TGTTTCACTGAGGCAGATAGCTCTGCACTAATGAGCGACACCATTTGTGACCAGCTCCCA
ACTGGTGTGCTCAGTAGATCCATGTGACAGGAAAGTGTTTCTGGTGTCAGTCCATCTGCA
TGGACAAGGGTTGGCTGGTGTAGTCCCATTGCCAGCTTTCGTAGGTTGAAGTCTTTACTT
AGTGGATTATACAACCCATCTGATGGTATTAAAGCTGACATATCATCAGAGCTCAAGAAG
TCAGAAACTCTGCTAATGTCATGCTCTATTGAAAATCCTTTTTTGCTCCTTATCCTGGCT
TCCTTAACAGCTCCAAGAGATGAGTTCTTCTTCCCACACACCCCTAATACTGCTGCATAT
TCTCTCTCATCCTGATTTAAGGTCAATACTGTTCTGTGATATTTGTTCCTCTCAACAGAT
CTTTC---------------TGTGCTCCCAGACATGGCATACTCC
>EU725771_Massilia virus_W_2005_France
CTTCCCATCTTATGAAGAGCAAAAGGCTGTCTTGCAATGCGCTGAATGGCTGAGAAGAGT
CTCTGTGCAAGGAATACTTGTAGTTCTGACCTCAGTACTTTGGGCACTTTAGATAGCATC
TTCTGTGGACGTGGAATCTCAGGTAGAGACACAAAGCCTTCCATAACCACATATCTCTGC
ATTGTTTGCAGTTCTTCTGTGGTAGCTTTGTCTTCTAGCATGGTGAGTAGTGACAGCTTC
ATCATAAACCACGCCTCCTT-------GAATCTTCTCTCCTCCA--CATGCTTCAAGAAC
TTCCATGGCTCATATCCATAGCACTCAGCCCAGAAGCAGATTGAGGCTTCCATAACCGAC
GCAGCCTTGCAAAGATTAGTTATCTTGCTCAGTTTGAAAGAAACAAAGTCAGTAACAACC
ATGTCCCCTGAATCAATTCCTGGCTTAAATATTCCTGAGTTGTCCAGCTCTCCAGCGAGG
ACTTTTTTGTCAACAGCCAAGGAGACAAATATATGACCCTTAGAAGTAGTTGGCTTGATC
AGTAAGTAGACGCCTGAATCCATGAGCCTCTTGACAATGAACTGGTTTGGCTTAACATGT
TGTTTTACTGAAGCAGATAGCTCTGCACCAATCAGTGAAACCATTTGCAACCAGCTCCCA
ACTGGTGTGCTCAGTAGATCCATGTGACAGGATAGTGTCTCTGGTGTCAGCCCATCTGCA
TGGACAAGAGTTGGCTGGTGTAGTCCCATTGCCAGCTTTCTCAGGTTGAAGTCTTTACTT
AGTGGATTATACAATTCATCTGATGGCTTTAGAGCAGACATGTCATCAGAGCTCAAGAAA
TCAGAAACTCTGCTAATATCATGCTCTATTGAAAATCCTTTTTTGCTCCTTATCCTGGCT
TCCTTAACAGCTCCAAGAGATGAGTTCTTCTTCCCACACACCCCCAATACTGCTGCATAT
TCTCTCTCATCCTGGTTTAAGGTCAATACTGTTCTGTGATATTTGTTCCTCTCAACAGAT
CTTTC---------------TGTGCTCCCAGACATGGCATACTCC
>GU135606_Granada_virus_2004_Spain
CTTCCCATCTTATGAAGAGCAAATGGCTGTCTTGCAATACGCTGAATGGCTGAGAAAAGT
CTCTGTGCAAGGAATACTTGTAGTTCTGACCTCAGTACTTTGGGCACTTTAGATAGCATC
TTCTGAGGACGTGGAATCTCAGGTAGAGACACAAAGCCTTCCATAACCACATATCTCTGC
ATTGTCTGTAGTTCTTCTGTAGTAGCTTTGTCTTCCAGCATGGTGAGTAGTGACAGCTTC
ATCATGAACCATGCCTCCTT-------GAATCTTCTTTCCTCCA--CATGCTTCAAGAAC
TTCCATGGCTCGTATCCATAGCACTCAGCCCAGAAGCAGATTGAAGCTTCCATAACCGAC
GCAGCCTTGCAAAGATTAGTTATCTTGCTCAGTTTGAAAGAAACAAAGTCAGTAACAACC
ATGTCTCCTGAATCAATTCCTGGCTTAAATATTCCTGAGTTGTCTAGCTCTCCAGCAAGG
ACTTTTTTGTCAACAACCAAAGAGACAAATATATGACCCTTAGAAGTAGTTGGCTTGATC
AGTAAGTAGATGCCTGAATCCATAAGCCTTTTGACAATGAATTGGTTTGGCTTAACATGC
TGTTTCACTGAAGCAGATAGCTCCGCACCAATCAGCGAAACCATTTGCAACCAGCTCCCA
ACTGGTGTACTCAGCAGATCCATGTGACAGGAAAGTGTTTCTGGTGTCAGTCCATCTGCA
TGGACAAGGGTTGGCTGGTGTAGTCCCATTGCCAGCTTTCTCAGGTTGAAGTCTTTACTT
AATGGATTATATAATCCATCCGATGGCATTAAAGCTGACATGTCATCAGAGCTCAAGAAA
TCAGAAACTCTGCTAATGTCATGCTCTATTGAAAATCCTTTTTTGCTCCTTATCCTGGCT
TCCTTAACAGCTCCAAGAGATGAGTTCTTCTTCCCACACACCCCTAATACTGCTGCATAT
TCTCTCTCATCCTGGTTTAGGGTCAATACTGTTCTGTGATATTTGTTCCTCTCTACAGAT
CTTTC---------------TGTGCTCCCAGACATAGCATACTCT
>JF939843_Naples virus_Sabin_1944_Italy
GCCCCAATTCTATGTAATTGGAATGGATTCTTGGATATCACTTGCATTGTGTTCAGTACT
CTGTGAGTCAGGAAAACCTGTAGTTCAGACCTAAGCACTTTTGGAATTTTAGAGAGCATT
TTTGAGGGATTTGGCAACTCTGGTAAGGACACAAAGCCTTCCATTACTACATATCGCTGA
ATAGTCTGTAATTCCTCAGTGGTCGCTTTGTCTTCCATCATCGTAAGTAAAGACAACTTA
ATCATAAACCAAGTATCTTT-------GAACTTTGTTTCATCAA--CATGTTCCAACATC
CTCCAGGGTTCGTATCCATATGTCTCTGACCAGAAACATGCTGCTGCCTCCACCATACAC
AGGGATCTGCAAAGGTTGGTGATCTTGCTCAGCTTAAATGAAACAAAATCGGTCACCATA
AGGTCTCCTGCTGGAATAGAGGGCTTGAAGATTGAAGACTTACTCAAGTCCCTTATCAAG
TACCTTCTGTCAACTGCAAAAGACACAAAGATATGCCCTTTAGATGTGGTGGGTTTTATT
AGTAGGTAAACTGAAGACCCTAAAAGCCTCTTCACGATGAGCTGGTTAGGCTTTACATGC
TGCTTAACAGATGCTGACAATTCTGCACCTATCACTGAAACCATCTGTGCCCAGCTACCT
AACGGCGTCATTAGGAAGTCCCTATGACACTCAAGTGTCTCAGGAAGCTGTCCATCCACA
TGTATTAGTGTTGGTTGATGGAGCCCCATAGCTAGTTCTCTAAGCCTTATATCTTCGGAC
AAAGGATTGTAGAGGCCTTCTGCTGGCTTTAAGTCAATTACATTGATGTCATACAGATAC
TCCTCAACTTTGCTCACATCATGCTCTATTGAGAACCCCTTCTTGCTTCTCACCCTAGCC
TCCTTGACAGCTCCAAGGTTGCTGTTCTTCTTACCACACACTCCTAAAACCGCTGCGTAT
TCTTTCTCATCACTAGACAAAGTTAGAACAGTTCGATGATACTTGTTTCGTTCAACAGCC
CTTTC---------------AGTTGATCCAGACATAGCATACTCC
>HM566172_Naples_virus_2010_Spain
GCCCCAATTCTATGTAATTGGAATGGATTCTTGGATATCACTTGCATTGTGTTCAGTACT
CTGTGAGTCAGGAAAACCTGTAGTTCAGACCTAAGCACTTTTGGAATTTTAGAGAGCATT
TTTGAGGGATTTGGCAACTCTGGTAAGGACACAAAGCCTTCCATTACTACATATCGCTGA
ATAGTCTGTAATTCCTCAGTGGTCGCTTTGTCTTCCATCATCGTAAGTAAAGACAACTTA
ATCATAAACCAAGTATCTTT-------GAACTTTGTTTCATCAA--CATGTTCCAACATC
CTCCAGGGTTCGTATCCATATGTCTCTGACCAGAAACATGCTGCTGCCTCCACCATACAC
AGGGATCTGCAAAGGTTGGTGATCTTGCTCAGCTTAAATGAAACAAAATCGGTCACCATA
AGGTCTCCTGCTGGAATAGAGGGCTTGAAGATTGAAGACTTACTCAAGTCCCTTATCAAG
TACCTTCTGTCAACTGCAAAAGACACAAAGATATGCCCTTTAGATGTGGTGGGTTTTATT
AGTAGGTAAACTGAAGACCCTAAAAGCCTCTTCACGATGAGCTGGTTAGGCTTTACATGC
TGCTTAACAGATGCTGACAATTCTGCACCTATCACTGAAACCATCTGTGCCCAGCTACCT
AACGGCGTCATTAGGAAGTCCCTATGACACTCAAGTGTCTCAGGAAGCTGTCCATCCACA
TGTATTAGTGTTGGTTGATGGAGCCCCATAGCTAGTTCTCTAAGCCTTATATCTTCGGAC
AAAGGATTGTAGAGGCCTTCTGTTGGCTTTAAGTCAATTACATTGATGTCATACAGATAC
TCCTCAACTTTGCTCACATCATGCTCTATTGAGAACCCCTTCTTGCTTCTCACC-TAGCC
TCCTTGACAGCTCCAAGGTTGCTGTTCTTCTTACCACACACTCCTAAAACCGCTGCGTAT
TCTTTCTCATCACTAGACAAAGTTAGAACAGTTCGATGATACTTGTTTCGTTCAACAGCC
CTTTC---------------AGTTGATCCAGACATAGCATACTCC
>KU922127_Toscana_virus_H4906_2004_France
CCACCAACTTTATGAAGCTGGAATGGAGTGGCTGAAATCCTCTGCATTGTGTTGAACAAT
CTATGAGTAAGAAATACTTGCAACTCAGATCTGAGTACTTTTGGGATCTTTGACAACATC
TTGTGGGGCTTGGGGATTTCTGGGAGCGATACAAACCCTTCCATTATCACATATCTTTGC
ATAGTCTGGAGCTCTTCTGTTGTCGCTTTATCTTCCAGCATGGTCAAGAGAGACAACTTG
ATCATGAACCAAGCATCTGA-------GAACTTTGCTACACTTG--CCTGATCCACAAAC
TTCCAGGGTTCAAAGCCGTATGTCTCAGCCCAGAAGCAAGATGCAGCCTCTAGTACACAT
AGGGCTTTGCATAGATTAGTGATCTTACTGAGCTTGAAAGAAACAAAGTCGGTCACCAGG
AGGTCACCAGCATCAATAGACTGCTTGAATACACTAGACTTGCTCAGCTCTCCGTACAGT
GACTTCTTGTTAACAGCAAGAGAGACAAATATGTGGCCCTTAGATGTTGTGGGCTTAATC
AGCAGGAACACAGCCGAGTCCAGCAGCCTCTTCACAATGAACTGGTTGGGCTTCACATGC
TGCTTCACTGAGGCAGACAACTCAGCGCCAATGATGGAAACCATTTGCAGCCAGCTCCCA
ATTGGTGAACTCAGAAATTTTAGATGACAGTCTAGGGTCTCTGGATTTTCATCATCCATG
TGGATTAGAGTAGGTTGATGCAAGCCCATAGCCAGTAGTCTCAATGATTTGTCCTCTGAG
AGTGGGTTGTAAAGGCCTTCAGTAGGGGTGAGGTCGTCAACACAGCTGTCAGACAAAAAT
TCTTCCACTCTTTCAGTGTTGTGCCCAATAGAGAAGCCTTTCTTACTCCTCACCCTGGCC
TCTTTGACAGCTCCCAGGTTTGCGTTTTTCTTGCCACAAACCCCTAAGACTGCAGCATAT
TCTCTTTCCTCTGGGGATAGAGTGAGCACTGTGCGGTGGTATTTATTTCTTTCAACTGAC
CGCTC---------------TGTAGACCCTGACATAGCATATTCA
>JF920133_Punique_virus_2008_Tunisia
CTGTTCATCTTGTGCAAGACAAATGGGTGCTTTGATATTCTTTGTATAGTGAAGAATAAT
CTCTGAGTGAGGAAAACCTGCAGCTCGGATCGCAGGACCTTTGGAATCTTAGACAGCATC
TTGTATGGTCTAGGTATCTCTGGAAGAGAAACAAATCCCTCCATAATAACATACCTCTGC
ATGGTTTGGAGTTCCTCAGTTGCTGCTTTATCTTCTAGCATAGTTAGAAGAGAAAGCTTC
ATCATGAACCAGGCCTCTCT-------CAGCCTTCTCTCACCTG--TCCTCTTTATGAAA
TCCCATGGGTTGTAACCGTAGCATTCAGCCCAAAAGCAAATGGAGGCTTCCATTACAGCT
GAAGCCTTGCACAGATTGGTTATCTTACTCAGTTTGAATGACACAAAATCAGTGACTAAT
AAATCTCCGGCATCTATGCTAGGCTTGAACACTCCTGACTTGTCTATTTCCATTGCAAGA
AGCCTCTTATCAACAGCCAGAGAAACAAAGATATGGCCCTTGGAAGTCGTGGGCTTGATG
AGCAAGAAAATCCCTGAATTCATCAATCTCTTGACAATAAACTGATTAGGCTTCACATGT
TGTTTAACTGATGCTGACAACTCTGCACCAATTATTGAGACCATTTGCAGCCAGCTACCA
AGAGGTGTCTTGAGAATATCTGAATGGCACTCTAAGGTTTCAGGCATTAGGTCATCAGAG
TGGATCATTGTTGGCTGGTGTAGACCCATAGCCAGCATCCGCAAGGGATGATCAACACTC
AAGGGGTTGTATAGTCCATCCTCGCACTGAAGGCATGATAGGTCATCAGAAAACAAGTAA
TCAGTGACCTTGCTAATATCATGATCAATCGAGAAGCCCTTCTTACTCCTAACCCTGGCC
TCTTTTACTGCCCCCAGATTTGAATTCTTTTTGCCACAGACACCTAGCACAGCTGCATAC
TCCCTCTCATCTTGACTGAGGGTCAGAACAGTTCTATGATACTTGTTCCTCTCCACAGAT
CTCTC---------------AGTGCTGCCTGACATTGCATACTCT
>JX867534_Toscana_virus_T152_2010_Tunisia
CCTCCTACCTTGTGGAGCTGGAAAGGGGTGGCTGATATTCGCTGCATTGTGCTGAACAGC
CTGTGAGCTAGGAATACTTGTAGCTCAGACCTAAGCACTTTTGGGATTTTTGACAACATC
TTGTGAGGTTTGGGAATTTCAGGGAGTGACACAAACCCCTCCATTATCACATATCTTTGC
ATAGTCTGGAGCTCTTCTGTTGTTGCCTTGTCCTCTAACATAGTCAGGAGAGATAGTTTT
ATCATAAACCATGCATCTGA-------AAACTTCACAGCACCGG--CCTGGTCCACGAAT
TTCCATGGTTCAAAACCATATGTTTCAGCCCAGAAGCAAGAAGCTGCCTCTAATACACAT
AGAGCCTTGCAAAGATTAGTGATCTTGCTAAGCTTAAATGAAACAAAGTCTGTGACCAGG
AGATCACCTGCATCTATAGACTGCTTGAAGACACTAGATTTGCTTAGCTCACCATGTAAG
AACTTCTTGTTGACAGCAAGAGAGACAAATATGTGACCCTTAGACGTTGTTGGCTTAATC
AGTAAGAATACAGCAGAGTCCAGCAACCTCTTCACAATGAATTGATTAGGCTTGACGTGC
TGCTTTACTGAAGCAGACAGCTCTGCACCGATTATGGATACCATTTGCAGCCAGCTTCCT
ATCGGTGAACTCAAGAATTTTAAATGGCAGTCCAGAGTCTCCGGGGTCTCATCATCCATG
TGGATCAGAGTAGGCTGATGCAGGCCCATTGCCAGCAGTCTTAAGGGTTTGTCCTCAGAG
AGCGGGTTGTACAGACCCTCTGTTGGGATGAGATCCTCTACACAGCTATCAGACAAGAAC
TCTTCCACTCTTTCAGTGTTGTGGCCAATGGAAAAGCCCTTCTTACTTCTCACTCTGGCC
TCTTTAACAGCTCCCAGATTTGCATTTCTCTTCCCACAAACTCCTAGGACTGCAGCATAC
TCTCTCTCCTCTGGGGACAAGGTGAGCACGGTGCGGTGGTACTTGTTCCTCTCAACTGAC
CGCTC---------------TGTTGACCCAGACATTGCATATTCA
>KU573064_Toscana_virus_2013_Italy
CCTCCTACCTTGTGGAGCTGGAAGGGGGTGGCTGATATTCGCTGCATTGTGCTGAATAGC
CTGTGGGTTAGGAATACTTGTAGCTCAGATCTAAGCACTTTTGGGATTTTGGATAACATC
TTGTGGGGCTTGGGAATTTCAGGGAGTGACACAAACCCCTCCATTATCACATATCTTTGC
ATGGTCTGAAGCTCTTCTGTTGTTGCCTTGTCCTCCAACATAGTAAGGAGAGATAGTTTT
ATCATAAACCATGCATCTGA-------AAACCTCACAGTACTGG--CCTGGTCCACAAAT
TTCCATGGTTCAAAACCATATGTCTCGGCCCAGAAGCAAGAAGCTGCTTCTAATACACAT
AGAGCCTTGCAAAGATTAGTGATCTTGCTAAGCTTAAATGAAACAAAGTCAGTAACCAGG
AGATCACCAGCATCTATAGATTGCTTGAAGACACTAGATTTGCTTAGCTCACCATGTAAG
AACTTCTTGTTAACAGCAAGAGAGACAAATATGTGACCCTTAGATGTTGTTGGCTTAATC
AGTAAGAATACAGCAGAGTCCAGCAACCTCTTCACAATAAACTGATTAGGCTTAACGTGC
TGCTTTACTGAAGCAGACAACTCTGCACCAATTATGGAGACCATTTGCAGCCAGCTTCCT
ATCGGTGAACTCAAGAATTTTAAATGGCAGTCCAGAGTCTCCGGGGTCTCATCATCCATG
TGGATCAGAGTAGGCTGATGCAGGCCCATTGCCAGCAGTCTCAGGGATCTGTCCTCAGAG
AGCGGGTTGTACAGACCTTCTGTTGGGATGAGATCCTCTACACAGCTATCAGACAGGAAC
TCTTCCACTCTTTCAGTGTTGTGGCCAATGGAAAAGCCCTTCTTGCTTCTCACTCTTGCC
TCTTTAACAGCTCCCAGATTTGCATTTCTCTTCCCACAAACTCCTAGGACTGCAGCATAT
TCTCTCTCCTCTGGGGACAAGGTGAGCACAGTGCGGTGGTACTTGTTCCTCTCAACTGAT
CGCTC---------------TGTTGACCCTGACATTGCATATTCA
>KP966616_Zerdali virus_2012_Turkey
CCCCCTACTCTGTGCAGCTGAAATGGAGAAGATGCTATCCTCTGCATGGTCTCAAACACT
CTATGAACAAGGAACACTTGAAGTTCTGATCTCAGAACTTTGGGTATCTTTGATAGCATT
TTAGTTGGTCTTGGGATCTCTGGCAGTGACACAAAACCTTCCATTACAATATAACGCTGC
ATTGTCTGTAGCTCCTCTGTTGTTGCTTTGTCTTCCATTAAAGTTAAAAGTGAGAGCTTG
ATCATAAACCATGCATCAGA-------GAACTTCCCAGTTCTGG--CCTGGTCAATAAAC
CTCCATGGCTCAAATCCATAGGTCTCAGCCCAGAAGCAGGCAGCAGCCTCTGTGACACAA
AGAGCCTTACAGAGATTTGTTATCTTGCTCAGCTTAAATGACACAAAGTCTGTAACTAGA
AGATCCCCTGCATCAATTGAAGGCTTGAAAACACCAGACTTCTCCAGTTCTCCATGCAGA
TATTTCTTGTCCACAGCCATAGATACAAAAATGTGGCCCTTAGATGTGGTTGGTTTAATG
AGTAAGTAGATAGCAGAGTCCTTTAGCCTTTTGACTATGAACTGATTGGGCTTGACATGC
TGCTTAACTGAAGCAGATAACTCAGCTCCAGTAATGGCCACCATTTGCAACCAGCTTCCA
ATAGGAGTTTCTAAGAACTTGAGATGGCAGTCTAGTGTTTCTGGCATTTCCTCATCAGCA
TGCACCATAGTTGGTTGGTGGAGTCCCATAGCTAGCAATCGAAGTTTCTTGTCCTCTGAC
AGAGGATTATATAGTCCACCAACTGGTGTGAGATCGGTGAGAGGGTGGTCAGATAAGAAC
TCTTCCACTCTAGACACATTATGATCAACTGAGAACCCTTGCTTGCTCCTAATTCTGGCT
TCTTTGACAGCCCCAAGGTTTGAATTCTTTTTTCCACACACTCCTAGGATAGCTGCATAC
TCCTTTTCGTCTGGACTCAGTGTTAGTACTGTTCTATGATACTTGTTCCTTTCAACAGAT
CTTTC---------------TGTTGCTCCAGACATGGCATACTCC
>JF939846_Tehran virus_1976_Iran
CCTCCAATTCTGTGTAGCTGAAATGGGTTGGATGAGATCCTCTGCATTGTCTCGAAAACT
CTATGAACCAAGAAAACCTGGAGCTCTGACCTCAACACCTTGGGAATCTTAGATAGCATC
TTGGTGGGCCTTGGAATTTCAGGTAGAGAAACAAATCCTTCCATAACTATATAACGCTGC
ATGGTTTGCAGCTCCTCAGTGGTAGCTTTATCTTCCATTAGAGTGAGTAGAGACAATTTT
ATCATAAACCAGGCATCTGC-------AAACCTTCCTGCTGTTG--CTTGGTCGATGAAC
TTCCATGACTCAAAACCATATGTTTCTGCCCAAAAGCATGCAGCTGCTTCAGTCACACAT
AGAGCTTTACACAAATTTGTGATCTTGCTCAACTTGAAAGATACAAAGTCAGTGACTAAA
AGGTCACCTGCATCAATAGAAGACTTGAAAACACCTGACTTCTCTAGCTCACCAAACAGA
TATCTCTTATCTACAGCCATAGACACAAAGATATGACCCTTAGAGGTTGTTGGCTTAATA
AGCAAGTACACTGCAGAGTCTTTCAGCCTCTTGACTATAAACTGATTTGGCTTGACATGC
TGCTTGACTGAGGCTGACAACTCTGCTCCAGTTATTGAAACCATTTGCAGCCAGCTTCCT
ATTGGTGTCCCTAGGAATTTGAGGTGGCAATTCAGAGTTTCTGGAATCTCTTCATCCCCG
TGAACCATTGTTGGCTGGTGTAATCCCATGGCTAGTAGTCTTAGTTTCTTATCTTCTGAT
AGAGGATTGTATAATCCATCTGTTGGAGTTAGATCTTTCAGGGACTGATTAGTCAGGAAC
TCTTCAACTCTGGATACATTGTGGGTTATTGAGAACCCTTTCTTACTTCTCACTCTGGCC
TCTTTCACAGCTCCAAGGTTAGAGTTCTTCTTTCCACACACTCCAAGCACAGCCGCATAT
TCCCTTTCTTCAGGGTTTAGTGTTAGAACAGTTCTGTGATACTTATTCCTCTCCACTGAT
CTTTC---------------AGTGGCTCCAGACATTGCATATTCA
>KF297900_Gordil virus_1984_C African Republic
CCATTAGACTTTACAATCCCAAAGGGTGACTCAGAGATCCTCATCATTGAGTCAAACTGG
CAATGAACTAGGAAAACTTGTAGTTCTGAGCGAAGCACCTTTGGTAGCTTTGACAACATC
TTGGAGGGGTTAGGGAGTTCAGGGAGTGATACGAAGCCTTCCATGATGATATATCTTTGC
ATGGTTTGTAACTCCTCTGTGGTTGCTTTGTCTTCAAGAGTGGTCATAAGAGATAATTTA
AACATGCTGATTGCCTCTCG-------AGCCTGTGTGGTTGTCA--TTTCATCCATCATC
ATCCATGGTTCTATGCCGCAGGCTTCGAACCAAAAAGCCATTGCTGCTTCCATAACTGAG
AAGCATTTACACAGATTAGTAATCTTGCTTAGCTTGAAAGAGACAAAGTCAGTGACCAAT
AAGCCACCAGCATCTATAGCAGTCTTGAATATGGCGGAAGAAGAGAGTTCTCCTTCTAAG
TACTCTTTATCAACTGCTATTGAGACAAAGATGTGGCCTTTTGATGAAGTTGGTTTGATC
AAGAGGTAAATCCCAGAATTAAGCAGTCGCTTGACAATGTATTGGTTTGGCTTTACATGT
TGCTTTACTGAGGCTGATAGCTCAGCACCAATCACTGAAACCATCTGTAGCCAAGAGCCA
ATTGGAGTTCTTGAGAATTTATCATGACACATCAGAGTCTCAGGGATTTCAGCATCAGAG
TACACCAGTCCCGGCTGATGAGTTGCCAATGCCTGTAGTCTCAGGTCAAAGTCTTCTCGT
ATAGGTGCATAAAGGCCATCTGTCACGGTGAAGTCTTTTAGACTGTCATCATTCAAGAAT
TGTCTTATCCTTGAGATGTCATGTTCTATAGAGAATCCTTTCTTGCTCCGTGTCCTTGCA
TCTTGAACTTTTGTCAGATGAGAATTTTTCTTCCCACAAACACCAAGAGTTGCAGCATAT
TCCTGCTCATCTCTGTTCAGGATTATAGATGTTCTATGATATTTATTTCTCTCAACAGAC
CTCTC---------------TAGATTGCCTGATAGAGCATACTGC
>JF920136_Saint Floris virus_1971_C African Republic
TTTTTGGACTTCATGATTGTAAAAGGCTTATGTGAGATCTTGACAATTGTGTCAAACAAT
CTTCTCACAAGAAAGACCTGAAGCTCAGATCTTAAAACTTTAGGAATTTTGGACAACATC
TTTGCAGGATTAGGGAATTCTGGAAGGGAAACAAAGCCTTCCATTATAACATATCTTTGC
ATTGTCTGTAGCTCTTCTGTGGTCGCCTTGTCTTCCATCATTGTCAACAATGATAATTTG
AACATGTAAACTGCATCTCT-------CAGTCTATATGAGTCCA--ATTGATTCAGAAAA
AGCCATGGTTCTAGACCATGTGTCTCCACCCAAAAGCACATGGCTGCTTCTAGTACTGCA
AATGCTTTGCAAAGATTAGTTATCTTACATAACTTGAACGACACAAAGTCTGTCACTAAT
AAGTCCCCAGCATCAATTGATGGCTTAAAAACACTTGACATGTTTAGTTCATGGCAAAGG
GCTTGTTTTTCCACTGCAAAAGAAACAAAAATGTGGCTTTTGGAGAGTGTCGGCTTAATG
AGTAGGTATACGGATGATCCAAGTAATCTTTTAACTATATACTGGCTTGGTTTGACATGC
TGTTTGACAGATGCTGACAGTTCTGCTCCAATTATGGAGACCATCTGAAGCCATGAGCCG
TATGGGGTTTCTGAGAAGTCTTTATGACACTTCAATGTCTCTGGTGTCTCTTCATCAACA
TGAACCAACTCTGGCTGATGTATGCCCATGGCCTCAAGTCTCAAGATAAAATCTTCGCTC
AAAGGGTTATACAAGTGAGGATTAGGGGTCCAGTCTTGCTCTGAGAAATCAGCTAGGTAT
TGCTCCACTTTTGATATATCATGATCAATTGAGAAGCCCTTCTTACTTCTTATTCTTGCT
TCTTTTGAAGCATGAAGGTGTGAATTCTTTTTCCCACAAACCCCAAGAGCAGCAGCATAC
TCCTTCTCCTCGCTTCCCAAGTCAACTGTTGTCCTATGGTATTTGTTTCTTTCTTTGAGT
TTTTCCTTACTATCGCCAATTCTTGACCCACTCATGGCATACCTA
>KR363190_Alcube virus_2007_Setubal_PT
CCTTCAAATCTCATTAGTCTAAAGGGAGACACAGATATCCTCCTCATGCTCAGCAGGCAC
CTATGCAGGAGATAAACTTGTAGCTCTGATCTTAACTTAGTAGGTAATTTACTAAGTATC
TTGTGTGGCTTTGGAAGTTCAGGTTGTGACACAAAGCCTTCCATCACTATGTATCTCATA
AGAGTCTGTAGCTCCTCAGTGGTGGCTTTATCCTCTAAAAGAGTTAGTAAAGAAAGCCGA
GTCATGTAGGTTGCCTCCCTCAATGAAGGACCGTGAGGTTTTGAGCATAGGACTCCAGAC
TCCCAAGGGGACCATCTAGCGACCTCCATCCAAAAGGTTAGACTTGACTCATATAAGGAG
TTGGTTTTGCACAGGTTTGTTAGCTTGCTCAGTTTATAAGAAACAAAATCTGTGATAAAC
ATTGACCCTGCGTCAATGTAATTCTTGAAGATTGATGAAGACATGAGGTCTCTGATCCAG
TATCTCTTGTCTAGTGCGAAAGATACAAAAATATGGCTCTTAGAGGAAGTTGGCTTGACC
AGCATGTAGAGAGGCGAATTTATCAGGCGCTTCACAACAAAAGAATTTGGTTTCACATGC
TGTTTAACCGAAGCTGACAGCTCTGCACCAATCAAGCTCACCATTTGTGTCCATGATCCA
AAGGGAGACTGTAGTATTTGCCTATGATTGGTCAAGAACTC---ATTTTCCCCTTCATAG
TGTGATAGCTCTGGCTGGTGAATCACTTGTGCATCTAGCCGTAAGTCCATGTCCTCCAGC
AGTGGTGAGTACAGGCTAAGATCTGGCTCAAAATCTGAGTAATCTTGGCAAAGCAGAAAC
TGCTCAACATCAGAAGTATCGTGGTCCGGTGAAAAGATCTTCTTACTTCTGGTCCTGGCG
TCCACCACCACCTGATGGTTCCTGTACTTCTTCCCATTCACCCCAAGGGTTGCTGCATAC
TCAGCCTCTTCTTGGTTCAAATCCACTCGCACTCTATGATACTTGCTCCTCTCATCATCT
CTAGT---------------CCTCTCACCTGACATCGCATAATCC
